# Supplementary material for: Precision medicine and the principle of equal treatment: a conjoint analysis
Source: BMC Med Ethics. 2021 May 10;22:55. doi: 10.1186/s12910-021-00625-3 (PMC8108369; doi:10.1186/s12910-021-00625-3)
Supplement: Supplementary file 3 — Additional file 3. The syntax used for analysing the dataset, used in the software R. [file 12910_2021_625_MOESM3_ESM.r]

## Eirik Joakim Tranvåg 2021

## Conjoint analysis by Eirik Tranvåg et al 2021

##setwd("##insert path##")

if(T){ rm(list = ls(all = T)) }

## Start Matter ---------------------------------------------------------------------------

## Load packages.
library(sandwich)
library(lmtest)
library(broom)
library(ggplot2)
library(gridExtra)
library(cregg)
library(readr)
library(plyr)
library(dplyr)
library(tibble)
library(wesanderson)
library(scales)


## Get data ------------------------------------------------------------------------------

prio2019 <- read.csv("anonymedata.csv")


## Prepare dataset -----------------------------------------------------------------------

## Create trimmed dataset
data.trimmed <- prio2019[,c("selected","biomark","ecog","alder",
                            "kjonn","komorbiditet","royk","utd",
                            "responseid","conjoint_id","conjoint_respons")]
data.trimmed <- na.omit(data.trimmed)

## Reorganize
data.trimmed$biomark <- factor(data.trimmed$biomark)
data.trimmed$ecog <- factor(data.trimmed$ecog)
data.trimmed$alder <- factor(data.trimmed$alder)
data.trimmed$kjonn <- factor(data.trimmed$kjonn)
data.trimmed$komorbiditet <- factor(data.trimmed$komorbiditet)
data.trimmed$royk <- factor(data.trimmed$royk)
data.trimmed$utd <- factor(data.trimmed$utd)

##re-level baseline biomarker
data.trimmed$biomark <- relevel(data.trimmed$biomark, ref = "2")

## re-name values in colomnes from numbers to names
data.trimmed$biomark <- revalue(data.trimmed$biomark, c("1"="positive"))
data.trimmed$biomark <- revalue(data.trimmed$biomark, c("2"="negative"))
data.trimmed$alder <- revalue(data.trimmed$alder, c("1"="63"))
data.trimmed$alder <- revalue(data.trimmed$alder, c("2"="75"))
data.trimmed$alder <- revalue(data.trimmed$alder, c("3"="87"))
data.trimmed$kjonn <- revalue(data.trimmed$kjonn, c("1"="female"))
data.trimmed$kjonn <- revalue(data.trimmed$kjonn, c("2"="male"))
data.trimmed$komorbiditet <- revalue(data.trimmed$komorbiditet, c("1"="none"))
data.trimmed$komorbiditet <- revalue(data.trimmed$komorbiditet, c("2"="moderate"))
data.trimmed$komorbiditet <- revalue(data.trimmed$komorbiditet, c("3"="severe"))
data.trimmed$royk <- revalue(data.trimmed$royk, c("1"="smoker"))
data.trimmed$royk <- revalue(data.trimmed$royk, c("2"="non smoker"))
data.trimmed$utd <- revalue(data.trimmed$utd, c("1"="basic"))
data.trimmed$utd <- revalue(data.trimmed$utd, c("2"="secondary"))
data.trimmed$utd <- revalue(data.trimmed$utd, c("3"="higher"))

##rename columns
names(data.trimmed)[names(data.trimmed) == "biomark"] <- "BiomarkerStatus"
names(data.trimmed)[names(data.trimmed) == "ecog"] <- "ECOG"
names(data.trimmed)[names(data.trimmed) == "alder"] <- "Age"
names(data.trimmed)[names(data.trimmed) == "kjonn"] <- "Sex"
names(data.trimmed)[names(data.trimmed) == "royk"] <- "SmokingStatus"
names(data.trimmed)[names(data.trimmed) == "komorbiditet"] <- "Comorbidity"
names(data.trimmed)[names(data.trimmed) == "utd"] <- "EducationLevel"


# Run MM and AMCE analysis ---------------------------------------------------------------

f1 <- selected ~ BiomarkerStatus + Age + ECOG + Comorbidity + SmokingStatus + Sex + EducationLevel

## MM
fig_app_mm <- plot(mm(data.trimmed, f1, id = ~responseid, level_order = c("descending")),
     feature_headers = TRUE, header_fmt = "%s", size = 2,
     vline_color = "grey",
     vline = 0.5,
     theme = ggplot2::theme_bw()) +
   labs(title = "Marginal mean,\n allocating patient to new treatment",
        x = "Marginal mean, allocating patient",
        y = "Individual patient characteristics") +
   theme(legend.position = "none", 
         legend.text = element_text(size = 14),
         plot.title = element_text(hjust = 0.5, size = 18), 
         axis.title = element_text(size = 14, face = "bold"),
         axis.text = element_text(size = 14))

ggsave("fig_app_mm.pdf", width = 12, height = 8)

## AMCE
amces <- cj(data.trimmed, f1, id = ~responseid, level_order = c("descending"))

fig_1_amce <- plot(amces, feature_headers = TRUE,header_fmt = "%s", size = 2,
     vline_color = "grey",
     vline = 0,
     theme = ggplot2::theme_bw()) +
   labs(title = "Average marginal component effect,\n allocating patient to new treatment",
             x = "Marginal effect, allocating patient",
             y = "Individual patient characteristics") +
   theme(legend.position = "none", 
         legend.text = element_text(size = 14),
         plot.title = element_text(hjust = 0.5, size = 18), 
         axis.title = element_text(size = 14, face = "bold"),
         axis.text = element_text(size = 14))

ggsave("fig_1_amce.pdf", width = 12, height = 8)


## Analysis of direct question and ratings for figure 2 ----------------------------------

##create dataset

if(T){ rm(list = ls(all = T)) }

prio2019 <- read.csv("anonymedata.csv")

data.f2 <- prio2019[,c("q21_4","q21_5","q21_6","q21_1",
                        "q21_2","q21_3","q21_7")]
data.f2 <- na.omit(data.f2)

data.fig2 = data.f2[seq(1, nrow(data.f2), 12),]

## re-change single cell with response id #4
data.fig2["13", "responseid"] <- 4

##rename characteritics
names(data.fig2)[names(data.fig2) == "q21_4"] <- "Patient Age"
names(data.fig2)[names(data.fig2) == "q21_5"] <- "Biomarker Status"
names(data.fig2)[names(data.fig2) == "q21_6"] <- "Physical Function"
names(data.fig2)[names(data.fig2) == "q21_1"] <- "Sex"
names(data.fig2)[names(data.fig2) == "q21_2"] <- "Comorbidity"
names(data.fig2)[names(data.fig2) == "q21_3"] <- "Personal Responsibility"
names(data.fig2)[names(data.fig2) == "q21_7"] <- "Education Level"

##view(data.fig2)

##create plot

## count # of answers for each level
table(data.fig2$`Patient Age`)
## equally for other patient characteristics --> insert into v1 below

p1 <- factor(c(rep("Patient Age", 5), rep("Biomarker Status", 5), rep("Physical Function", 5), 
        rep("Sex", 5), rep("Comorbidity", 5), rep("Personal Responsibility", 5), 
        rep("Education Level", 5)))
l1 <- factor((c("Not important", "A bit important", "Fairly important", "Important", "Very important")))
v1 <- c(0,4,40,50,16,0,3,16,49,42,0,2,11,56,41,98,11,0,0,1,0,4,32,50,24,21,30,33,23,3,85,24,1,0,0)
d1 <- data.frame(p1, l1, v1)

d1$l2 <- factor(d1$l1, levels = c("Not important", "A bit important", "Fairly important", "Important", "Very important"))
d1$v2 <- v1/100
d1$p2 <- factor(d1$p1, levels = c("Biomarker Status", "Physical Function", "Comorbidity", "Patient Age",
           "Personal Responsibility", "Sex", "Education Level"))

## create plot
fig_2_plot <- ggplot(data = d1, aes(fill = l2, y = v1, x = p1)) + 
   geom_bar(position = position_fill(reverse = TRUE), stat = "identity") +
   labs(title = "How important are the following factors\n for your treatment decisions about patients?",
        x="Patient Characteristics", y="Proportion of answers", fill="Answer") +
   scale_fill_manual(values = wes_palette("Zissou1", 5)) +
   scale_y_continuous(labels = percent_format()) +
   scale_x_discrete(limits = rev(levels(d1$p2))) +
   coord_flip() +
   theme_bw() +
   theme(legend.title=element_blank(),
         legend.position = "bottom",
         legend.text = element_text(size = 14),
         plot.title = element_text(hjust = 0.5, size = 18), 
         axis.title = element_text(size = 14, face = "bold"),
         axis.text = element_text(size = 14))

ggsave("fig_2_plot.pdf", width = 14, height = 10)         
