# Supplementary material for: Precision medicine and the principle of equal treatment: a conjoint analysis
Source: BMC Med Ethics. 2021 May 10;22:55. doi: 10.1186/s12910-021-00625-3 (PMC8108369; doi:10.1186/s12910-021-00625-3)
Supplement: Supplementary file 4 — Additional file 4. The data collected in the suryvey, except personal data about participants that cannot be shared. The file can be opened in R by using the syntax in Additional file 3. [file 12910_2021_625_MOESM4_ESM.csv]

	selected	biomark	ecog	alder	kjonn	komorbiditet	royk	utd	responseid	conjoint_id	conjoint_respons	q21_4	q21_5	q21_6	q21_1	q21_2	q21_3	q21_7	q20
1	0	1	0	2	1	2	1	1	1	1	NA	NA	NA	NA	NA	NA	NA	NA	NA
2	0	1	2	2	1	1	1	3	1	1	NA	NA	NA	NA	NA	NA	NA	NA	NA
3	0	NA	NA	NA	NA	NA	NA	NA	1	2	NA	NA	NA	NA	NA	NA	NA	NA	NA
4	0	NA	NA	NA	NA	NA	NA	NA	1	2	NA	NA	NA	NA	NA	NA	NA	NA	NA
5	0	NA	NA	NA	NA	NA	NA	NA	1	3	NA	NA	NA	NA	NA	NA	NA	NA	NA
6	0	NA	NA	NA	NA	NA	NA	NA	1	3	NA	NA	NA	NA	NA	NA	NA	NA	NA
7	0	NA	NA	NA	NA	NA	NA	NA	1	4	NA	NA	NA	NA	NA	NA	NA	NA	NA
8	0	NA	NA	NA	NA	NA	NA	NA	1	4	NA	NA	NA	NA	NA	NA	NA	NA	NA
9	0	NA	NA	NA	NA	NA	NA	NA	1	5	NA	NA	NA	NA	NA	NA	NA	NA	NA
10	0	NA	NA	NA	NA	NA	NA	NA	1	5	NA	NA	NA	NA	NA	NA	NA	NA	NA
11	0	NA	NA	NA	NA	NA	NA	NA	1	6	NA	NA	NA	NA	NA	NA	NA	NA	NA
12	0	NA	NA	NA	NA	NA	NA	NA	1	6	NA	NA	NA	NA	NA	NA	NA	NA	NA
13	1	1	0	1	1	2	2	1	4	1	1	2	2	2	2	2	2	2	22
14	0	1	0	1	2	3	1	2	4	1	1	2	2	2	2	2	2	2	22
15	0	2	1	2	1	3	2	3	4	2	2	2	2	2	2	2	2	2	22
16	1	1	2	3	2	3	1	1	4	2	2	2	2	2	2	2	2	2	22
17	1	2	1	3	1	2	1	1	4	3	1	2	2	2	2	2	2	2	22
18	0	1	1	2	1	2	2	2	4	3	1	2	2	2	2	2	2	2	22
19	0	1	1	1	1	3	1	2	4	4	2	2	2	2	2	2	2	2	22
20	1	1	0	1	1	2	1	2	4	4	2	2	2	2	2	2	2	2	22
21	1	2	2	3	1	2	2	3	4	5	1	2	2	2	2	2	2	2	22
22	0	1	1	3	1	2	1	3	4	5	1	2	2	2	2	2	2	2	22
23	1	1	2	1	1	2	2	3	4	6	1	2	2	2	2	2	2	2	22
24	0	2	0	2	1	1	2	3	4	6	1	2	2	2	2	2	2	2	22
25	0	2	1	3	1	2	2	2	6	1	2	4	5	4	1	3	4	2	75
26	1	2	0	1	1	2	2	1	6	1	2	4	5	4	1	3	4	2	75
27	1	1	1	1	2	1	2	2	6	2	1	4	5	4	1	3	4	2	75
28	0	2	0	2	1	1	2	3	6	2	1	4	5	4	1	3	4	2	75
29	1	1	0	1	1	2	2	2	6	3	1	4	5	4	1	3	4	2	75
30	0	2	1	3	2	2	1	3	6	3	1	4	5	4	1	3	4	2	75
31	1	2	0	2	2	1	2	1	6	4	1	4	5	4	1	3	4	2	75
32	0	1	1	2	2	3	1	3	6	4	1	4	5	4	1	3	4	2	75
33	0	1	1	2	2	3	1	1	6	5	2	4	5	4	1	3	4	2	75
34	1	1	0	2	1	1	2	2	6	5	2	4	5	4	1	3	4	2	75
35	0	2	1	1	2	3	2	1	6	6	2	4	5	4	1	3	4	2	75
36	1	2	0	1	2	1	1	2	6	6	2	4	5	4	1	3	4	2	75
37	1	1	0	1	1	1	1	2	7	1	1	4	4	5	2	5	4	1	83
38	0	2	2	1	1	1	2	1	7	1	1	4	4	5	2	5	4	1	83
39	0	2	1	1	1	3	1	3	7	2	2	4	4	5	2	5	4	1	83
40	1	2	2	1	1	1	1	3	7	2	2	4	4	5	2	5	4	1	83
41	1	2	0	3	1	1	1	1	7	3	1	4	4	5	2	5	4	1	83
42	0	2	2	3	2	1	1	3	7	3	1	4	4	5	2	5	4	1	83
43	1	1	1	1	1	1	1	2	7	4	1	4	4	5	2	5	4	1	83
44	0	1	0	1	1	3	1	3	7	4	1	4	4	5	2	5	4	1	83
45	1	1	0	2	2	1	2	3	7	5	1	4	4	5	2	5	4	1	83
46	0	1	2	3	2	1	2	3	7	5	1	4	4	5	2	5	4	1	83
47	0	2	0	3	1	2	2	2	7	6	2	4	4	5	2	5	4	1	83
48	1	2	1	1	1	2	1	2	7	6	2	4	4	5	2	5	4	1	83
49	1	2	0	1	2	2	1	3	9	1	1	5	5	5	1	4	2	1	75
50	0	2	1	3	1	3	2	1	9	1	1	5	5	5	1	4	2	1	75
51	0	1	1	3	2	1	1	2	9	2	2	5	5	5	1	4	2	1	75
52	1	2	0	1	1	2	1	1	9	2	2	5	5	5	1	4	2	1	75
53	0	2	2	1	1	1	1	2	9	3	2	5	5	5	1	4	2	1	75
54	1	1	2	1	2	1	2	2	9	3	2	5	5	5	1	4	2	1	75
55	1	2	0	1	1	1	2	3	9	4	1	5	5	5	1	4	2	1	75
56	0	1	2	3	1	1	2	2	9	4	1	5	5	5	1	4	2	1	75
57	0	1	2	2	1	2	1	3	9	5	2	5	5	5	1	4	2	1	75
58	1	1	2	1	1	3	2	3	9	5	2	5	5	5	1	4	2	1	75
59	1	2	1	2	1	1	2	3	9	6	1	5	5	5	1	4	2	1	75
60	0	2	2	2	1	1	1	3	9	6	1	5	5	5	1	4	2	1	75
61	0	2	1	2	1	2	2	1	10	1	2	5	4	4	1	2	1	1	76
62	1	1	1	1	2	3	1	3	10	1	2	5	4	4	1	2	1	1	76
63	0	1	1	3	1	1	2	3	10	2	2	5	4	4	1	2	1	1	76
64	1	1	1	2	2	1	2	3	10	2	2	5	4	4	1	2	1	1	76
65	1	2	0	2	1	3	2	1	10	3	1	5	4	4	1	2	1	1	76
66	0	1	2	2	1	3	1	2	10	3	1	5	4	4	1	2	1	1	76
67	1	2	0	1	1	1	1	2	10	4	1	5	4	4	1	2	1	1	76
68	0	1	0	3	1	3	2	1	10	4	1	5	4	4	1	2	1	1	76
69	0	1	2	3	1	2	1	1	10	5	2	5	4	4	1	2	1	1	76
70	1	2	1	2	1	3	1	3	10	5	2	5	4	4	1	2	1	1	76
71	1	2	1	1	1	3	1	2	10	6	1	5	4	4	1	2	1	1	76
72	0	2	2	2	2	2	1	1	10	6	1	5	4	4	1	2	1	1	76
73	1	2	0	2	2	3	2	3	11	1	1	4	2	2	1	3	3	1	85
74	0	1	0	3	1	3	2	3	11	1	1	4	2	2	1	3	3	1	85
75	0	2	2	3	1	1	2	3	11	2	2	4	2	2	1	3	3	1	85
76	1	1	2	2	2	2	1	3	11	2	2	4	2	2	1	3	3	1	85
77	0	2	2	2	1	2	2	2	11	3	2	4	2	2	1	3	3	1	85
78	1	2	1	1	2	2	2	1	11	3	2	4	2	2	1	3	3	1	85
79	0	1	1	2	1	3	2	2	11	4	2	4	2	2	1	3	3	1	85
80	1	1	1	2	1	1	1	3	11	4	2	4	2	2	1	3	3	1	85
81	1	1	2	2	2	1	2	1	11	5	1	4	2	2	1	3	3	1	85
82	0	2	1	1	1	3	2	1	11	5	1	4	2	2	1	3	3	1	85
83	1	1	2	2	1	2	2	2	11	6	1	4	2	2	1	3	3	1	85
84	0	2	0	2	2	1	1	1	11	6	1	4	2	2	1	3	3	1	85
85	1	1	0	1	2	2	2	2	12	1	1	4	4	5	1	5	1	2	75
86	0	1	1	1	2	2	1	1	12	1	1	4	4	5	1	5	1	2	75
87	0	2	1	1	1	3	2	2	12	2	2	4	4	5	1	5	1	2	75
88	1	2	0	2	2	2	2	3	12	2	2	4	4	5	1	5	1	2	75
89	0	1	2	3	1	1	1	2	12	3	2	4	4	5	1	5	1	2	75
90	1	1	0	1	2	3	2	1	12	3	2	4	4	5	1	5	1	2	75
91	1	2	2	1	2	1	1	1	12	4	1	4	4	5	1	5	1	2	75
92	0	1	1	3	2	2	2	3	12	4	1	4	4	5	1	5	1	2	75
93	0	2	2	2	2	1	1	2	12	5	2	4	4	5	1	5	1	2	75
94	1	2	2	1	1	1	1	1	12	5	2	4	4	5	1	5	1	2	75
95	0	1	0	3	2	2	2	2	12	6	2	4	4	5	1	5	1	2	75
96	1	2	1	1	1	3	2	1	12	6	2	4	4	5	1	5	1	2	75
97	0	2	1	3	1	2	2	3	13	1	2	4	5	4	1	2	4	1	75
98	1	1	2	3	2	2	2	2	13	1	2	4	5	4	1	2	4	1	75
99	1	2	0	2	2	1	2	1	13	2	1	4	5	4	1	2	4	1	75
100	0	2	0	2	1	2	2	1	13	2	1	4	5	4	1	2	4	1	75
101	1	1	1	2	1	2	2	3	13	3	1	4	5	4	1	2	4	1	75
102	0	2	0	3	2	2	2	3	13	3	1	4	5	4	1	2	4	1	75
103	1	1	1	1	2	2	1	2	13	4	1	4	5	4	1	2	4	1	75
104	0	1	2	2	1	1	1	2	13	4	1	4	5	4	1	2	4	1	75
105	1	1	2	3	2	2	2	3	13	5	1	4	5	4	1	2	4	1	75
106	0	2	2	1	2	3	1	2	13	5	1	4	5	4	1	2	4	1	75
107	0	2	1	3	1	2	2	3	13	6	2	4	5	4	1	2	4	1	75
108	1	1	2	2	2	3	1	3	13	6	2	4	5	4	1	2	4	1	75
109	1	2	1	1	1	2	2	3	14	1	1	4	5	4	1	4	NA	1	NA
110	0	1	2	3	1	3	1	2	14	1	1	4	5	4	1	4	NA	1	NA
111	0	2	1	1	2	3	2	3	14	2	2	4	5	4	1	4	NA	1	NA
112	1	2	0	1	1	1	2	1	14	2	2	4	5	4	1	4	NA	1	NA
113	0	1	1	3	1	1	2	1	14	3	2	4	5	4	1	4	NA	1	NA
114	1	1	0	1	1	1	1	3	14	3	2	4	5	4	1	4	NA	1	NA
115	0	1	2	2	2	1	2	3	14	4	2	4	5	4	1	4	NA	1	NA
116	1	1	0	1	2	1	1	3	14	4	2	4	5	4	1	4	NA	1	NA
117	0	1	0	2	1	3	1	2	14	5	NA	4	5	4	1	4	NA	1	NA
118	0	2	0	3	1	1	1	1	14	5	NA	4	5	4	1	4	NA	1	NA
119	1	1	0	1	1	2	2	2	14	6	1	4	5	4	1	4	NA	1	NA
120	0	1	2	1	2	2	2	1	14	6	1	4	5	4	1	4	NA	1	NA
121	1	1	1	1	2	1	2	2	15	1	1	4	3	4	1	5	1	1	75
122	0	2	1	2	2	1	2	2	15	1	1	4	3	4	1	5	1	1	75
123	1	2	0	1	1	2	2	1	15	2	1	4	3	4	1	5	1	1	75
124	0	2	1	1	1	2	1	2	15	2	1	4	3	4	1	5	1	1	75
125	1	1	0	1	2	2	1	1	15	3	1	4	3	4	1	5	1	1	75
126	0	2	1	1	2	3	2	3	15	3	1	4	3	4	1	5	1	1	75
127	1	1	0	1	1	1	1	2	15	4	1	4	3	4	1	5	1	1	75
128	0	1	2	1	2	3	2	2	15	4	1	4	3	4	1	5	1	1	75
129	1	1	2	2	1	1	2	2	15	5	1	4	3	4	1	5	1	1	75
130	0	1	1	3	2	2	2	2	15	5	1	4	3	4	1	5	1	1	75
131	0	2	2	3	2	3	1	1	15	6	2	4	3	4	1	5	1	1	75
132	1	1	0	1	2	2	2	2	15	6	2	4	3	4	1	5	1	1	75
133	1	1	1	3	1	3	2	3	16	1	1	4	2	4	2	5	5	2	75
134	0	2	0	3	2	3	1	3	16	1	1	4	2	4	2	5	5	2	75
135	1	2	0	1	1	2	2	1	16	2	1	4	2	4	2	5	5	2	75
136	0	2	0	1	2	3	2	2	16	2	1	4	2	4	2	5	5	2	75
137	0	1	0	3	2	1	1	3	16	3	2	4	2	4	2	5	5	2	75
138	1	2	1	1	1	3	1	2	16	3	2	4	2	4	2	5	5	2	75
139	1	2	2	1	2	1	1	3	16	4	1	4	2	4	2	5	5	2	75
140	0	1	2	3	2	3	2	3	16	4	1	4	2	4	2	5	5	2	75
141	0	1	1	2	1	3	2	3	16	5	2	4	2	4	2	5	5	2	75
142	1	1	0	1	1	2	2	2	16	5	2	4	2	4	2	5	5	2	75
143	0	2	1	2	2	3	1	2	16	6	NA	4	2	4	2	5	5	2	75
144	0	1	0	1	2	3	1	3	16	6	NA	4	2	4	2	5	5	2	75
145	0	2	2	1	2	1	2	2	19	1	NA	NA	NA	NA	NA	NA	NA	NA	NA
146	0	1	1	2	2	3	1	3	19	1	NA	NA	NA	NA	NA	NA	NA	NA	NA
147	0	NA	NA	NA	NA	NA	NA	NA	19	2	NA	NA	NA	NA	NA	NA	NA	NA	NA
148	0	NA	NA	NA	NA	NA	NA	NA	19	2	NA	NA	NA	NA	NA	NA	NA	NA	NA
149	0	NA	NA	NA	NA	NA	NA	NA	19	3	NA	NA	NA	NA	NA	NA	NA	NA	NA
150	0	NA	NA	NA	NA	NA	NA	NA	19	3	NA	NA	NA	NA	NA	NA	NA	NA	NA
151	0	NA	NA	NA	NA	NA	NA	NA	19	4	NA	NA	NA	NA	NA	NA	NA	NA	NA
152	0	NA	NA	NA	NA	NA	NA	NA	19	4	NA	NA	NA	NA	NA	NA	NA	NA	NA
153	0	NA	NA	NA	NA	NA	NA	NA	19	5	NA	NA	NA	NA	NA	NA	NA	NA	NA
154	0	NA	NA	NA	NA	NA	NA	NA	19	5	NA	NA	NA	NA	NA	NA	NA	NA	NA
155	0	NA	NA	NA	NA	NA	NA	NA	19	6	NA	NA	NA	NA	NA	NA	NA	NA	NA
156	0	NA	NA	NA	NA	NA	NA	NA	19	6	NA	NA	NA	NA	NA	NA	NA	NA	NA
157	0	1	1	2	2	1	1	1	21	1	2	4	5	4	1	4	2	1	80
158	1	1	0	2	1	2	1	1	21	1	2	4	5	4	1	4	2	1	80
159	1	1	1	2	2	1	1	3	21	2	1	4	5	4	1	4	2	1	80
160	0	2	0	3	1	1	2	1	21	2	1	4	5	4	1	4	2	1	80
161	1	1	1	1	2	2	2	1	21	3	1	4	5	4	1	4	2	1	80
162	0	1	1	3	2	3	1	2	21	3	1	4	5	4	1	4	2	1	80
163	0	2	2	3	2	1	2	3	21	4	2	4	5	4	1	4	2	1	80
164	1	1	0	2	2	1	2	3	21	4	2	4	5	4	1	4	2	1	80
165	1	2	0	1	2	1	1	2	21	5	1	4	5	4	1	4	2	1	80
166	0	2	0	3	1	2	2	3	21	5	1	4	5	4	1	4	2	1	80
167	0	1	1	3	2	3	2	2	21	6	2	4	5	4	1	4	2	1	80
168	1	1	1	3	1	1	1	2	21	6	2	4	5	4	1	4	2	1	80
169	1	1	0	1	2	2	1	1	23	1	1	NA	NA	NA	NA	NA	NA	NA	NA
170	0	2	1	2	1	3	2	1	23	1	1	NA	NA	NA	NA	NA	NA	NA	NA
171	1	1	1	2	1	1	1	2	23	2	1	NA	NA	NA	NA	NA	NA	NA	NA
172	0	2	2	2	2	1	2	3	23	2	1	NA	NA	NA	NA	NA	NA	NA	NA
173	1	1	1	2	1	1	1	2	23	3	1	NA	NA	NA	NA	NA	NA	NA	NA
174	0	2	1	2	2	2	1	3	23	3	1	NA	NA	NA	NA	NA	NA	NA	NA
175	0	2	0	2	2	1	2	2	23	4	NA	NA	NA	NA	NA	NA	NA	NA	NA
176	0	1	1	2	2	1	2	2	23	4	NA	NA	NA	NA	NA	NA	NA	NA	NA
177	0	NA	NA	NA	NA	NA	NA	NA	23	5	NA	NA	NA	NA	NA	NA	NA	NA	NA
178	0	NA	NA	NA	NA	NA	NA	NA	23	5	NA	NA	NA	NA	NA	NA	NA	NA	NA
179	0	NA	NA	NA	NA	NA	NA	NA	23	6	NA	NA	NA	NA	NA	NA	NA	NA	NA
180	0	NA	NA	NA	NA	NA	NA	NA	23	6	NA	NA	NA	NA	NA	NA	NA	NA	NA
181	1	1	0	3	2	2	2	1	24	1	1	3	4	5	1	3	3	2	100
182	0	2	1	3	2	3	2	3	24	1	1	3	4	5	1	3	3	2	100
183	0	1	1	2	2	3	1	2	24	2	2	3	4	5	1	3	3	2	100
184	1	1	1	3	2	1	1	1	24	2	2	3	4	5	1	3	3	2	100
185	0	2	1	2	2	2	1	3	24	3	2	3	4	5	1	3	3	2	100
186	1	1	0	3	1	1	1	3	24	3	2	3	4	5	1	3	3	2	100
187	1	2	2	1	1	2	2	2	24	4	1	3	4	5	1	3	3	2	100
188	0	1	2	3	2	3	1	1	24	4	1	3	4	5	1	3	3	2	100
189	0	2	1	3	1	3	2	2	24	5	2	3	4	5	1	3	3	2	100
190	1	1	0	2	1	2	2	3	24	5	2	3	4	5	1	3	3	2	100
191	1	2	0	2	1	1	1	3	24	6	1	3	4	5	1	3	3	2	100
192	0	1	1	3	2	3	1	2	24	6	1	3	4	5	1	3	3	2	100
193	0	2	1	2	2	1	1	1	25	1	2	4	5	4	1	3	4	2	75
194	1	1	2	2	1	3	1	2	25	1	2	4	5	4	1	3	4	2	75
195	0	2	0	2	2	2	1	3	25	2	2	4	5	4	1	3	4	2	75
196	1	1	1	2	1	1	1	1	25	2	2	4	5	4	1	3	4	2	75
197	1	2	0	1	1	3	2	2	25	3	1	4	5	4	1	3	4	2	75
198	0	2	2	2	2	3	1	2	25	3	1	4	5	4	1	3	4	2	75
199	0	1	0	3	2	2	1	1	25	4	2	4	5	4	1	3	4	2	75
200	1	1	2	1	1	2	1	2	25	4	2	4	5	4	1	3	4	2	75
201	0	1	2	1	1	1	2	1	25	5	2	4	5	4	1	3	4	2	75
202	1	1	1	1	2	3	2	3	25	5	2	4	5	4	1	3	4	2	75
203	1	1	1	2	1	3	1	2	25	6	1	4	5	4	1	3	4	2	75
204	0	2	2	3	1	3	2	2	25	6	1	4	5	4	1	3	4	2	75
205	0	1	0	1	2	3	1	3	26	1	2	4	3	5	1	4	2	2	75
206	1	1	0	1	1	1	2	3	26	1	2	4	3	5	1	4	2	2	75
207	0	2	0	1	2	2	1	3	26	2	2	4	3	5	1	4	2	2	75
208	1	1	1	2	1	1	2	3	26	2	2	4	3	5	1	4	2	2	75
209	0	2	0	3	2	2	1	1	26	3	2	4	3	5	1	4	2	2	75
210	1	1	1	1	2	2	1	3	26	3	2	4	3	5	1	4	2	2	75
211	0	2	1	3	1	1	1	1	26	4	2	4	3	5	1	4	2	2	75
212	1	2	2	2	2	2	2	2	26	4	2	4	3	5	1	4	2	2	75
213	0	1	0	2	2	3	2	2	26	5	2	4	3	5	1	4	2	2	75
214	1	1	1	1	2	2	1	1	26	5	2	4	3	5	1	4	2	2	75
215	1	2	0	3	1	1	1	3	26	6	1	4	3	5	1	4	2	2	75
216	0	1	1	3	2	2	2	1	26	6	1	4	3	5	1	4	2	2	75
217	0	1	1	3	2	3	2	1	27	1	2	3	4	5	1	5	4	1	80
218	1	1	0	3	2	3	1	1	27	1	2	3	4	5	1	5	4	1	80
219	1	1	2	3	2	1	2	3	27	2	1	3	4	5	1	5	4	1	80
220	0	1	2	3	2	3	2	1	27	2	1	3	4	5	1	5	4	1	80
221	0	1	2	1	1	2	2	1	27	3	2	3	4	5	1	5	4	1	80
222	1	1	1	1	1	3	2	2	27	3	2	3	4	5	1	5	4	1	80
223	0	2	1	2	2	3	1	3	27	4	2	3	4	5	1	5	4	1	80
224	1	2	0	1	1	2	2	1	27	4	2	3	4	5	1	5	4	1	80
225	0	1	0	1	1	3	2	2	27	5	2	3	4	5	1	5	4	1	80
226	1	1	0	2	2	1	2	1	27	5	2	3	4	5	1	5	4	1	80
227	1	1	1	1	1	1	2	1	27	6	1	3	4	5	1	5	4	1	80
228	0	2	1	2	2	2	1	1	27	6	1	3	4	5	1	5	4	1	80
229	0	2	1	2	1	1	2	1	28	1	NA	NA	NA	NA	NA	NA	NA	NA	NA
230	0	2	1	3	2	3	2	1	28	1	NA	NA	NA	NA	NA	NA	NA	NA	NA
231	0	NA	NA	NA	NA	NA	NA	NA	28	2	NA	NA	NA	NA	NA	NA	NA	NA	NA
232	0	NA	NA	NA	NA	NA	NA	NA	28	2	NA	NA	NA	NA	NA	NA	NA	NA	NA
233	0	NA	NA	NA	NA	NA	NA	NA	28	3	NA	NA	NA	NA	NA	NA	NA	NA	NA
234	0	NA	NA	NA	NA	NA	NA	NA	28	3	NA	NA	NA	NA	NA	NA	NA	NA	NA
235	0	NA	NA	NA	NA	NA	NA	NA	28	4	NA	NA	NA	NA	NA	NA	NA	NA	NA
236	0	NA	NA	NA	NA	NA	NA	NA	28	4	NA	NA	NA	NA	NA	NA	NA	NA	NA
237	0	NA	NA	NA	NA	NA	NA	NA	28	5	NA	NA	NA	NA	NA	NA	NA	NA	NA
238	0	NA	NA	NA	NA	NA	NA	NA	28	5	NA	NA	NA	NA	NA	NA	NA	NA	NA
239	0	NA	NA	NA	NA	NA	NA	NA	28	6	NA	NA	NA	NA	NA	NA	NA	NA	NA
240	0	NA	NA	NA	NA	NA	NA	NA	28	6	NA	NA	NA	NA	NA	NA	NA	NA	NA
241	1	2	0	1	1	2	1	2	29	1	1	3	4	5	1	4	2	1	80
242	0	1	0	2	2	2	1	3	29	1	1	3	4	5	1	4	2	1	80
243	0	1	2	3	1	3	2	3	29	2	2	3	4	5	1	4	2	1	80
244	1	2	2	2	1	1	2	3	29	2	2	3	4	5	1	4	2	1	80
245	1	1	1	2	1	3	1	3	29	3	1	3	4	5	1	4	2	1	80
246	0	2	2	2	2	1	2	2	29	3	1	3	4	5	1	4	2	1	80
247	0	2	1	3	2	3	1	1	29	4	2	3	4	5	1	4	2	1	80
248	1	2	0	2	2	2	1	3	29	4	2	3	4	5	1	4	2	1	80
249	0	2	2	2	1	1	1	3	29	5	2	3	4	5	1	4	2	1	80
250	1	2	0	2	2	3	1	1	29	5	2	3	4	5	1	4	2	1	80
251	1	1	0	2	1	1	1	3	29	6	1	3	4	5	1	4	2	1	80
252	0	1	2	1	2	2	2	3	29	6	1	3	4	5	1	4	2	1	80
253	0	1	0	3	2	3	2	1	30	1	2	3	4	4	1	5	1	2	80
254	1	2	1	1	1	3	1	1	30	1	2	3	4	4	1	5	1	2	80
255	1	1	2	2	1	2	1	2	30	2	1	3	4	4	1	5	1	2	80
256	0	1	0	3	1	3	2	3	30	2	1	3	4	4	1	5	1	2	80
257	0	2	2	3	1	2	2	2	30	3	2	3	4	4	1	5	1	2	80
258	1	1	2	2	1	2	1	2	30	3	2	3	4	4	1	5	1	2	80
259	1	1	1	1	1	3	1	2	30	4	1	3	4	4	1	5	1	2	80
260	0	2	0	1	2	3	2	3	30	4	1	3	4	4	1	5	1	2	80
261	1	1	2	1	1	2	2	2	30	5	1	3	4	4	1	5	1	2	80
262	0	2	0	1	1	3	2	3	30	5	1	3	4	4	1	5	1	2	80
263	1	2	2	2	2	2	2	2	30	6	1	3	4	4	1	5	1	2	80
264	0	1	1	2	2	3	2	1	30	6	1	3	4	4	1	5	1	2	80
265	1	2	1	1	2	1	1	1	31	1	1	4	3	4	1	3	4	2	80
266	0	2	0	3	1	1	2	3	31	1	1	4	3	4	1	3	4	2	80
267	0	1	1	3	2	3	1	3	31	2	2	4	3	4	1	3	4	2	80
268	1	2	1	2	2	1	2	2	31	2	2	4	3	4	1	3	4	2	80
269	1	1	0	2	1	3	1	3	31	3	1	4	3	4	1	3	4	2	80
270	0	2	0	2	2	2	1	3	31	3	1	4	3	4	1	3	4	2	80
271	0	1	2	3	2	3	1	1	31	4	2	4	3	4	1	3	4	2	80
272	1	1	1	2	1	2	2	2	31	4	2	4	3	4	1	3	4	2	80
273	0	2	2	3	1	3	1	1	31	5	2	4	3	4	1	3	4	2	80
274	1	2	0	3	2	1	1	1	31	5	2	4	3	4	1	3	4	2	80
275	1	1	2	1	1	3	2	2	31	6	1	4	3	4	1	3	4	2	80
276	0	2	1	1	1	3	2	2	31	6	1	4	3	4	1	3	4	2	80
277	0	2	2	1	1	1	2	2	32	1	2	3	3	5	1	4	2	1	80
278	1	1	1	2	1	1	1	3	32	1	2	3	3	5	1	4	2	1	80
279	1	2	0	1	2	2	2	3	32	2	1	3	3	5	1	4	2	1	80
280	0	2	1	3	2	3	2	3	32	2	1	3	3	5	1	4	2	1	80
281	0	2	0	3	1	3	2	1	32	3	2	3	3	5	1	4	2	1	80
282	1	1	2	1	1	3	1	3	32	3	2	3	3	5	1	4	2	1	80
283	0	1	1	2	1	2	2	2	32	4	2	3	3	5	1	4	2	1	80
284	1	1	1	1	1	1	1	2	32	4	2	3	3	5	1	4	2	1	80
285	1	1	1	3	1	2	1	2	32	5	1	3	3	5	1	4	2	1	80
286	0	1	1	3	2	3	2	3	32	5	1	3	3	5	1	4	2	1	80
287	0	2	1	2	1	2	1	3	32	6	2	3	3	5	1	4	2	1	80
288	1	1	1	1	1	3	2	1	32	6	2	3	3	5	1	4	2	1	80
289	0	NA	NA	NA	NA	NA	NA	NA	33	1	NA	NA	NA	NA	NA	NA	NA	NA	NA
290	0	NA	NA	NA	NA	NA	NA	NA	33	1	NA	NA	NA	NA	NA	NA	NA	NA	NA
291	0	NA	NA	NA	NA	NA	NA	NA	33	2	NA	NA	NA	NA	NA	NA	NA	NA	NA
292	0	NA	NA	NA	NA	NA	NA	NA	33	2	NA	NA	NA	NA	NA	NA	NA	NA	NA
293	0	NA	NA	NA	NA	NA	NA	NA	33	3	NA	NA	NA	NA	NA	NA	NA	NA	NA
294	0	NA	NA	NA	NA	NA	NA	NA	33	3	NA	NA	NA	NA	NA	NA	NA	NA	NA
295	0	NA	NA	NA	NA	NA	NA	NA	33	4	NA	NA	NA	NA	NA	NA	NA	NA	NA
296	0	NA	NA	NA	NA	NA	NA	NA	33	4	NA	NA	NA	NA	NA	NA	NA	NA	NA
297	0	NA	NA	NA	NA	NA	NA	NA	33	5	NA	NA	NA	NA	NA	NA	NA	NA	NA
298	0	NA	NA	NA	NA	NA	NA	NA	33	5	NA	NA	NA	NA	NA	NA	NA	NA	NA
299	0	NA	NA	NA	NA	NA	NA	NA	33	6	NA	NA	NA	NA	NA	NA	NA	NA	NA
300	0	NA	NA	NA	NA	NA	NA	NA	33	6	NA	NA	NA	NA	NA	NA	NA	NA	NA
301	0	2	2	1	1	3	2	2	35	1	2	3	4	4	1	4	1	1	80
302	1	1	1	2	1	3	2	2	35	1	2	3	4	4	1	4	1	1	80
303	0	2	0	3	1	1	1	2	35	2	2	3	4	4	1	4	1	1	80
304	1	2	2	1	1	1	2	3	35	2	2	3	4	4	1	4	1	1	80
305	1	1	1	3	1	1	1	3	35	3	1	3	4	4	1	4	1	1	80
306	0	1	2	2	1	2	2	2	35	3	1	3	4	4	1	4	1	1	80
307	0	1	2	1	1	2	2	2	35	4	2	3	4	4	1	4	1	1	80
308	1	1	0	3	1	2	1	2	35	4	2	3	4	4	1	4	1	1	80
309	0	1	1	3	1	3	1	3	35	5	2	3	4	4	1	4	1	1	80
310	1	1	2	1	2	1	2	2	35	5	2	3	4	4	1	4	1	1	80
311	0	1	1	3	2	2	2	3	35	6	2	3	4	4	1	4	1	1	80
312	1	1	0	3	1	2	2	1	35	6	2	3	4	4	1	4	1	1	80
313	0	2	0	1	1	2	1	1	36	1	2	3	4	5	1	3	1	1	70
314	1	1	0	1	2	2	1	1	36	1	2	3	4	5	1	3	1	1	70
315	0	2	1	3	2	1	1	1	36	2	2	3	4	5	1	3	1	1	70
316	1	1	1	1	1	3	2	2	36	2	2	3	4	5	1	3	1	1	70
317	0	1	2	2	2	3	2	1	36	3	2	3	4	5	1	3	1	1	70
318	1	1	1	1	1	2	1	3	36	3	2	3	4	5	1	3	1	1	70
319	0	2	0	1	1	1	2	3	36	4	2	3	4	5	1	3	1	1	70
320	1	1	1	2	2	1	2	1	36	4	2	3	4	5	1	3	1	1	70
321	1	1	0	3	2	1	1	3	36	5	1	3	4	5	1	3	1	1	70
322	0	2	1	3	1	2	2	2	36	5	1	3	4	5	1	3	1	1	70
323	1	1	2	3	2	2	2	1	36	6	1	3	4	5	1	3	1	1	70
324	0	2	2	2	1	2	2	1	36	6	1	3	4	5	1	3	1	1	70
325	1	2	0	1	1	3	1	2	37	1	1	3	4	3	1	3	2	2	80
326	0	2	2	3	1	3	1	3	37	1	1	3	4	3	1	3	2	2	80
327	1	2	2	1	2	2	2	1	37	2	1	3	4	3	1	3	2	2	80
328	0	2	1	3	2	1	1	2	37	2	1	3	4	3	1	3	2	2	80
329	1	1	1	2	2	3	2	3	37	3	1	3	4	3	1	3	2	2	80
330	0	2	2	3	1	3	2	1	37	3	1	3	4	3	1	3	2	2	80
331	1	1	2	2	2	1	1	1	37	4	1	3	4	3	1	3	2	2	80
332	0	2	2	1	2	3	2	1	37	4	1	3	4	3	1	3	2	2	80
333	1	1	2	2	2	2	2	2	37	5	1	3	4	3	1	3	2	2	80
334	0	2	2	1	1	1	2	3	37	5	1	3	4	3	1	3	2	2	80
335	1	2	2	1	2	3	2	3	37	6	1	3	4	3	1	3	2	2	80
336	0	2	2	2	1	3	1	2	37	6	1	3	4	3	1	3	2	2	80
337	1	1	2	2	1	2	1	2	38	1	1	2	5	3	2	3	2	2	75
338	0	2	2	3	1	1	1	1	38	1	1	2	5	3	2	3	2	2	75
339	1	1	0	2	1	2	1	1	38	2	1	2	5	3	2	3	2	2	75
340	0	2	0	2	2	3	2	3	38	2	1	2	5	3	2	3	2	2	75
341	1	1	2	3	1	1	1	3	38	3	1	2	5	3	2	3	2	2	75
342	0	2	1	1	1	1	1	1	38	3	1	2	5	3	2	3	2	2	75
343	1	1	0	1	1	2	2	1	38	4	1	2	5	3	2	3	2	2	75
344	0	1	2	3	1	3	1	2	38	4	1	2	5	3	2	3	2	2	75
345	0	2	2	3	2	3	2	2	38	5	2	2	5	3	2	3	2	2	75
346	1	1	0	1	2	3	2	2	38	5	2	2	5	3	2	3	2	2	75
347	1	1	0	2	2	3	2	1	38	6	1	2	5	3	2	3	2	2	75
348	0	2	1	3	1	2	1	1	38	6	1	2	5	3	2	3	2	2	75
349	0	1	2	2	2	2	2	3	39	1	2	NA	NA	NA	NA	NA	NA	NA	NA
350	1	1	2	1	1	3	2	2	39	1	2	NA	NA	NA	NA	NA	NA	NA	NA
351	0	2	0	3	1	3	2	1	39	2	NA	NA	NA	NA	NA	NA	NA	NA	NA
352	0	1	0	1	1	1	2	2	39	2	NA	NA	NA	NA	NA	NA	NA	NA	NA
353	0	NA	NA	NA	NA	NA	NA	NA	39	3	NA	NA	NA	NA	NA	NA	NA	NA	NA
354	0	NA	NA	NA	NA	NA	NA	NA	39	3	NA	NA	NA	NA	NA	NA	NA	NA	NA
355	0	NA	NA	NA	NA	NA	NA	NA	39	4	NA	NA	NA	NA	NA	NA	NA	NA	NA
356	0	NA	NA	NA	NA	NA	NA	NA	39	4	NA	NA	NA	NA	NA	NA	NA	NA	NA
357	0	NA	NA	NA	NA	NA	NA	NA	39	5	NA	NA	NA	NA	NA	NA	NA	NA	NA
358	0	NA	NA	NA	NA	NA	NA	NA	39	5	NA	NA	NA	NA	NA	NA	NA	NA	NA
359	0	NA	NA	NA	NA	NA	NA	NA	39	6	NA	NA	NA	NA	NA	NA	NA	NA	NA
360	0	NA	NA	NA	NA	NA	NA	NA	39	6	NA	NA	NA	NA	NA	NA	NA	NA	NA
361	1	1	0	1	1	2	1	1	40	1	1	3	4	4	1	4	3	1	80
362	0	2	2	2	2	1	2	2	40	1	1	3	4	4	1	4	3	1	80
363	1	1	0	1	1	1	1	1	40	2	1	3	4	4	1	4	3	1	80
364	0	1	1	1	1	3	1	3	40	2	1	3	4	4	1	4	3	1	80
365	1	1	1	2	1	1	2	1	40	3	1	3	4	4	1	4	3	1	80
366	0	1	1	2	2	3	2	3	40	3	1	3	4	4	1	4	3	1	80
367	0	2	2	1	2	3	1	2	40	4	2	3	4	4	1	4	3	1	80
368	1	1	0	2	2	2	1	3	40	4	2	3	4	4	1	4	3	1	80
369	0	2	1	2	1	2	2	1	40	5	2	3	4	4	1	4	3	1	80
370	1	1	1	1	2	3	2	2	40	5	2	3	4	4	1	4	3	1	80
371	0	1	0	3	1	3	1	3	40	6	2	3	4	4	1	4	3	1	80
372	1	2	1	1	1	3	2	2	40	6	2	3	4	4	1	4	3	1	80
373	0	2	0	3	2	1	2	3	41	1	2	4	4	3	1	3	4	2	83
374	1	1	2	2	1	2	2	3	41	1	2	4	4	3	1	3	4	2	83
375	0	2	1	3	1	3	2	3	41	2	2	4	4	3	1	3	4	2	83
376	1	2	1	1	1	2	1	1	41	2	2	4	4	3	1	3	4	2	83
377	1	1	2	2	2	2	1	2	41	3	1	4	4	3	1	3	4	2	83
378	0	1	1	3	1	3	1	3	41	3	1	4	4	3	1	3	4	2	83
379	0	2	2	1	2	1	1	3	41	4	2	4	4	3	1	3	4	2	83
380	1	1	2	1	2	3	1	2	41	4	2	4	4	3	1	3	4	2	83
381	0	2	1	3	2	3	2	2	41	5	2	4	4	3	1	3	4	2	83
382	1	2	1	1	2	2	1	3	41	5	2	4	4	3	1	3	4	2	83
383	0	1	1	3	2	1	1	1	41	6	2	4	4	3	1	3	4	2	83
384	1	1	0	3	1	2	2	3	41	6	2	4	4	3	1	3	4	2	83
385	0	1	2	2	2	3	2	1	42	1	2	3	3	5	1	5	NA	1	80
386	1	1	0	2	1	1	1	2	42	1	2	3	3	5	1	5	NA	1	80
387	0	2	2	2	1	3	2	2	42	2	2	3	3	5	1	5	NA	1	80
388	1	1	2	3	2	3	1	1	42	2	2	3	3	5	1	5	NA	1	80
389	1	1	2	1	2	1	1	2	42	3	1	3	3	5	1	5	NA	1	80
390	0	2	0	3	1	1	1	3	42	3	1	3	3	5	1	5	NA	1	80
391	1	2	0	3	1	1	1	2	42	4	1	3	3	5	1	5	NA	1	80
392	0	2	2	1	2	3	2	1	42	4	1	3	3	5	1	5	NA	1	80
393	1	2	0	1	1	3	2	3	42	5	1	3	3	5	1	5	NA	1	80
394	0	1	1	2	1	3	1	2	42	5	1	3	3	5	1	5	NA	1	80
395	0	1	2	2	2	1	1	1	42	6	2	3	3	5	1	5	NA	1	80
396	1	2	0	1	2	2	2	3	42	6	2	3	3	5	1	5	NA	1	80
397	0	1	1	3	1	3	1	1	44	1	2	4	4	5	1	4	4	1	80
398	1	1	0	2	2	1	1	2	44	1	2	4	4	5	1	4	4	1	80
399	0	2	0	1	2	3	1	3	44	2	2	4	4	5	1	4	4	1	80
400	1	2	0	1	2	1	2	2	44	2	2	4	4	5	1	4	4	1	80
401	0	2	0	3	1	3	2	3	44	3	2	4	4	5	1	4	4	1	80
402	1	2	0	1	2	2	2	3	44	3	2	4	4	5	1	4	4	1	80
403	0	2	1	2	2	2	2	2	44	4	2	4	4	5	1	4	4	1	80
404	1	2	0	1	1	1	1	3	44	4	2	4	4	5	1	4	4	1	80
405	1	1	1	1	2	2	2	1	44	5	1	4	4	5	1	4	4	1	80
406	0	1	0	2	1	1	2	2	44	5	1	4	4	5	1	4	4	1	80
407	0	2	0	3	1	2	1	1	44	6	2	4	4	5	1	4	4	1	80
408	1	1	1	1	2	2	1	2	44	6	2	4	4	5	1	4	4	1	80
409	0	NA	NA	NA	NA	NA	NA	NA	45	1	NA	NA	NA	NA	NA	NA	NA	NA	NA
410	0	NA	NA	NA	NA	NA	NA	NA	45	1	NA	NA	NA	NA	NA	NA	NA	NA	NA
411	0	NA	NA	NA	NA	NA	NA	NA	45	2	NA	NA	NA	NA	NA	NA	NA	NA	NA
412	0	NA	NA	NA	NA	NA	NA	NA	45	2	NA	NA	NA	NA	NA	NA	NA	NA	NA
413	0	NA	NA	NA	NA	NA	NA	NA	45	3	NA	NA	NA	NA	NA	NA	NA	NA	NA
414	0	NA	NA	NA	NA	NA	NA	NA	45	3	NA	NA	NA	NA	NA	NA	NA	NA	NA
415	0	NA	NA	NA	NA	NA	NA	NA	45	4	NA	NA	NA	NA	NA	NA	NA	NA	NA
416	0	NA	NA	NA	NA	NA	NA	NA	45	4	NA	NA	NA	NA	NA	NA	NA	NA	NA
417	0	NA	NA	NA	NA	NA	NA	NA	45	5	NA	NA	NA	NA	NA	NA	NA	NA	NA
418	0	NA	NA	NA	NA	NA	NA	NA	45	5	NA	NA	NA	NA	NA	NA	NA	NA	NA
419	0	NA	NA	NA	NA	NA	NA	NA	45	6	NA	NA	NA	NA	NA	NA	NA	NA	NA
420	0	NA	NA	NA	NA	NA	NA	NA	45	6	NA	NA	NA	NA	NA	NA	NA	NA	NA
421	1	1	2	2	2	3	2	2	46	1	1	4	5	5	1	4	2	1	70
422	0	2	0	3	2	3	2	3	46	1	1	4	5	5	1	4	2	1	70
423	1	1	2	1	1	1	1	2	46	2	1	4	5	5	1	4	2	1	70
424	0	1	2	3	1	2	1	2	46	2	1	4	5	5	1	4	2	1	70
425	1	1	2	2	2	3	2	2	46	3	1	4	5	5	1	4	2	1	70
426	0	2	1	2	1	1	1	1	46	3	1	4	5	5	1	4	2	1	70
427	1	1	0	2	1	1	2	2	46	4	1	4	5	5	1	4	2	1	70
428	0	1	0	3	2	2	2	2	46	4	1	4	5	5	1	4	2	1	70
429	1	2	1	1	1	1	1	3	46	5	1	4	5	5	1	4	2	1	70
430	0	1	0	2	1	2	1	2	46	5	1	4	5	5	1	4	2	1	70
431	1	1	0	1	2	1	1	3	46	6	1	4	5	5	1	4	2	1	70
432	0	2	0	2	2	3	2	1	46	6	1	4	5	5	1	4	2	1	70
433	1	1	0	1	2	1	1	1	47	1	1	3	5	5	1	4	2	1	80
434	0	2	2	3	2	3	1	3	47	1	1	3	5	5	1	4	2	1	80
435	0	2	0	3	1	2	1	1	47	2	2	3	5	5	1	4	2	1	80
436	1	1	2	2	1	1	2	1	47	2	2	3	5	5	1	4	2	1	80
437	0	1	2	2	2	3	2	1	47	3	2	3	5	5	1	4	2	1	80
438	1	1	1	1	2	3	1	3	47	3	2	3	5	5	1	4	2	1	80
439	1	2	0	2	2	2	1	3	47	4	1	3	5	5	1	4	2	1	80
440	0	1	2	3	2	3	2	2	47	4	1	3	5	5	1	4	2	1	80
441	0	2	1	3	1	2	2	2	47	5	2	3	5	5	1	4	2	1	80
442	1	1	0	1	2	1	1	1	47	5	2	3	5	5	1	4	2	1	80
443	1	2	1	1	2	2	1	2	47	6	1	3	5	5	1	4	2	1	80
444	0	1	2	3	1	1	1	1	47	6	1	3	5	5	1	4	2	1	80
445	0	2	1	2	1	2	1	2	48	1	2	3	3	4	1	3	2	1	75
446	1	1	1	2	1	3	2	2	48	1	2	3	3	4	1	3	2	1	75
447	1	2	2	1	1	3	2	1	48	2	1	3	3	4	1	3	2	1	75
448	0	1	2	1	2	3	1	3	48	2	1	3	3	4	1	3	2	1	75
449	1	1	1	3	2	3	1	1	48	3	1	3	3	4	1	3	2	1	75
450	0	2	2	1	2	3	1	2	48	3	1	3	3	4	1	3	2	1	75
451	1	1	0	3	2	3	2	1	48	4	1	3	3	4	1	3	2	1	75
452	0	1	2	3	2	1	2	3	48	4	1	3	3	4	1	3	2	1	75
453	0	2	1	3	2	1	2	1	48	5	2	3	3	4	1	3	2	1	75
454	1	1	1	3	2	2	2	1	48	5	2	3	3	4	1	3	2	1	75
455	0	1	2	3	2	1	1	3	48	6	2	3	3	4	1	3	2	1	75
456	1	2	2	2	1	1	1	2	48	6	2	3	3	4	1	3	2	1	75
457	0	1	1	3	2	2	2	3	50	1	2	3	4	4	1	4	3	1	70
458	1	2	0	1	2	3	2	2	50	1	2	3	4	4	1	4	3	1	70
459	0	2	2	2	1	2	1	2	50	2	2	3	4	4	1	4	3	1	70
460	1	2	0	3	1	3	2	1	50	2	2	3	4	4	1	4	3	1	70
461	0	2	2	2	1	3	1	3	50	3	2	3	4	4	1	4	3	1	70
462	1	2	2	2	1	3	2	2	50	3	2	3	4	4	1	4	3	1	70
463	0	2	2	3	1	3	2	2	50	4	2	3	4	4	1	4	3	1	70
464	1	2	1	2	2	1	1	1	50	4	2	3	4	4	1	4	3	1	70
465	0	2	0	1	2	1	2	1	50	5	2	3	4	4	1	4	3	1	70
466	1	1	0	1	2	2	1	1	50	5	2	3	4	4	1	4	3	1	70
467	0	1	2	3	2	2	1	1	50	6	2	3	4	4	1	4	3	1	70
468	1	1	2	2	1	1	2	3	50	6	2	3	4	4	1	4	3	1	70
469	0	2	1	2	1	2	2	2	51	1	NA	NA	NA	NA	NA	NA	NA	NA	NA
470	0	1	0	1	1	3	1	3	51	1	NA	NA	NA	NA	NA	NA	NA	NA	NA
471	0	NA	NA	NA	NA	NA	NA	NA	51	2	NA	NA	NA	NA	NA	NA	NA	NA	NA
472	0	NA	NA	NA	NA	NA	NA	NA	51	2	NA	NA	NA	NA	NA	NA	NA	NA	NA
473	0	NA	NA	NA	NA	NA	NA	NA	51	3	NA	NA	NA	NA	NA	NA	NA	NA	NA
474	0	NA	NA	NA	NA	NA	NA	NA	51	3	NA	NA	NA	NA	NA	NA	NA	NA	NA
475	0	NA	NA	NA	NA	NA	NA	NA	51	4	NA	NA	NA	NA	NA	NA	NA	NA	NA
476	0	NA	NA	NA	NA	NA	NA	NA	51	4	NA	NA	NA	NA	NA	NA	NA	NA	NA
477	0	NA	NA	NA	NA	NA	NA	NA	51	5	NA	NA	NA	NA	NA	NA	NA	NA	NA
478	0	NA	NA	NA	NA	NA	NA	NA	51	5	NA	NA	NA	NA	NA	NA	NA	NA	NA
479	0	NA	NA	NA	NA	NA	NA	NA	51	6	NA	NA	NA	NA	NA	NA	NA	NA	NA
480	0	NA	NA	NA	NA	NA	NA	NA	51	6	NA	NA	NA	NA	NA	NA	NA	NA	NA
481	1	2	2	1	1	1	2	1	52	1	1	NA	NA	NA	NA	NA	NA	NA	NA
482	0	2	0	3	1	2	2	2	52	1	1	NA	NA	NA	NA	NA	NA	NA	NA
483	1	2	2	1	2	2	2	1	52	2	1	NA	NA	NA	NA	NA	NA	NA	NA
484	0	2	2	3	2	2	2	1	52	2	1	NA	NA	NA	NA	NA	NA	NA	NA
485	0	1	2	3	1	2	2	2	52	3	NA	NA	NA	NA	NA	NA	NA	NA	NA
486	0	1	1	2	1	3	1	1	52	3	NA	NA	NA	NA	NA	NA	NA	NA	NA
487	0	NA	NA	NA	NA	NA	NA	NA	52	4	NA	NA	NA	NA	NA	NA	NA	NA	NA
488	0	NA	NA	NA	NA	NA	NA	NA	52	4	NA	NA	NA	NA	NA	NA	NA	NA	NA
489	0	NA	NA	NA	NA	NA	NA	NA	52	5	NA	NA	NA	NA	NA	NA	NA	NA	NA
490	0	NA	NA	NA	NA	NA	NA	NA	52	5	NA	NA	NA	NA	NA	NA	NA	NA	NA
491	0	NA	NA	NA	NA	NA	NA	NA	52	6	NA	NA	NA	NA	NA	NA	NA	NA	NA
492	0	NA	NA	NA	NA	NA	NA	NA	52	6	NA	NA	NA	NA	NA	NA	NA	NA	NA
493	0	1	2	3	1	1	1	2	53	1	NA	NA	NA	NA	NA	NA	NA	NA	NA
494	0	2	0	3	2	1	2	1	53	1	NA	NA	NA	NA	NA	NA	NA	NA	NA
495	0	NA	NA	NA	NA	NA	NA	NA	53	2	NA	NA	NA	NA	NA	NA	NA	NA	NA
496	0	NA	NA	NA	NA	NA	NA	NA	53	2	NA	NA	NA	NA	NA	NA	NA	NA	NA
497	0	NA	NA	NA	NA	NA	NA	NA	53	3	NA	NA	NA	NA	NA	NA	NA	NA	NA
498	0	NA	NA	NA	NA	NA	NA	NA	53	3	NA	NA	NA	NA	NA	NA	NA	NA	NA
499	0	NA	NA	NA	NA	NA	NA	NA	53	4	NA	NA	NA	NA	NA	NA	NA	NA	NA
500	0	NA	NA	NA	NA	NA	NA	NA	53	4	NA	NA	NA	NA	NA	NA	NA	NA	NA
501	0	NA	NA	NA	NA	NA	NA	NA	53	5	NA	NA	NA	NA	NA	NA	NA	NA	NA
502	0	NA	NA	NA	NA	NA	NA	NA	53	5	NA	NA	NA	NA	NA	NA	NA	NA	NA
503	0	NA	NA	NA	NA	NA	NA	NA	53	6	NA	NA	NA	NA	NA	NA	NA	NA	NA
504	0	NA	NA	NA	NA	NA	NA	NA	53	6	NA	NA	NA	NA	NA	NA	NA	NA	NA
505	0	1	2	2	2	1	2	3	54	1	2	3	5	4	1	4	1	1	80
506	1	1	1	1	1	1	2	3	54	1	2	3	5	4	1	4	1	1	80
507	0	2	0	3	1	3	1	3	54	2	2	3	5	4	1	4	1	1	80
508	1	2	1	1	1	1	1	1	54	2	2	3	5	4	1	4	1	1	80
509	0	2	2	1	1	3	1	3	54	3	2	3	5	4	1	4	1	1	80
510	1	1	2	3	2	3	2	2	54	3	2	3	5	4	1	4	1	1	80
511	1	1	1	2	1	2	1	1	54	4	1	3	5	4	1	4	1	1	80
512	0	1	1	3	2	1	1	2	54	4	1	3	5	4	1	4	1	1	80
513	1	1	0	1	1	3	2	3	54	5	1	3	5	4	1	4	1	1	80
514	0	2	1	2	1	3	2	2	54	5	1	3	5	4	1	4	1	1	80
515	1	1	2	1	2	2	2	3	54	6	1	3	5	4	1	4	1	1	80
516	0	2	1	1	2	2	1	3	54	6	1	3	5	4	1	4	1	1	80
517	0	2	2	2	2	3	2	2	55	1	2	NA	NA	NA	NA	NA	NA	NA	NA
518	1	1	1	2	1	2	2	2	55	1	2	NA	NA	NA	NA	NA	NA	NA	NA
519	0	2	0	3	1	3	2	2	55	2	NA	NA	NA	NA	NA	NA	NA	NA	NA
520	0	2	0	2	2	3	1	2	55	2	NA	NA	NA	NA	NA	NA	NA	NA	NA
521	0	1	0	2	2	1	1	3	55	3	NA	NA	NA	NA	NA	NA	NA	NA	NA
522	0	2	1	2	1	1	1	1	55	3	NA	NA	NA	NA	NA	NA	NA	NA	NA
523	0	1	2	2	2	1	2	1	55	4	NA	NA	NA	NA	NA	NA	NA	NA	NA
524	0	2	0	1	2	3	2	1	55	4	NA	NA	NA	NA	NA	NA	NA	NA	NA
525	0	2	1	1	2	2	2	1	55	5	NA	NA	NA	NA	NA	NA	NA	NA	NA
526	0	2	1	1	1	2	1	1	55	5	NA	NA	NA	NA	NA	NA	NA	NA	NA
527	0	2	1	1	1	3	1	1	55	6	NA	NA	NA	NA	NA	NA	NA	NA	NA
528	0	1	0	1	2	1	1	3	55	6	NA	NA	NA	NA	NA	NA	NA	NA	NA
529	1	1	2	1	1	2	1	2	56	1	1	5	5	3	1	5	2	1	80
530	0	2	0	3	1	1	2	1	56	1	1	5	5	3	1	5	2	1	80
531	0	2	2	3	1	1	2	3	56	2	NA	5	5	3	1	5	2	1	80
532	0	2	0	1	2	3	1	3	56	2	NA	5	5	3	1	5	2	1	80
533	0	1	2	3	1	3	2	2	56	3	2	5	5	3	1	5	2	1	80
534	1	2	1	1	2	2	1	1	56	3	2	5	5	3	1	5	2	1	80
535	1	1	2	1	1	3	2	2	56	4	1	5	5	3	1	5	2	1	80
536	0	1	1	2	2	3	1	1	56	4	1	5	5	3	1	5	2	1	80
537	0	1	1	3	1	2	2	1	56	5	2	5	5	3	1	5	2	1	80
538	1	1	2	1	1	2	2	2	56	5	2	5	5	3	1	5	2	1	80
539	1	2	1	1	1	3	1	3	56	6	1	5	5	3	1	5	2	1	80
540	0	2	1	3	1	3	2	1	56	6	1	5	5	3	1	5	2	1	80
541	0	1	1	2	1	3	2	3	57	1	2	NA	NA	NA	NA	NA	NA	NA	NA
542	1	1	1	3	2	1	1	1	57	1	2	NA	NA	NA	NA	NA	NA	NA	NA
543	0	2	2	2	2	2	2	2	57	2	2	NA	NA	NA	NA	NA	NA	NA	NA
544	1	1	1	3	2	2	1	1	57	2	2	NA	NA	NA	NA	NA	NA	NA	NA
545	0	2	2	1	1	3	2	1	57	3	2	NA	NA	NA	NA	NA	NA	NA	NA
546	1	1	1	2	1	3	2	3	57	3	2	NA	NA	NA	NA	NA	NA	NA	NA
547	0	2	2	3	2	1	1	3	57	4	NA	NA	NA	NA	NA	NA	NA	NA	NA
548	0	2	0	2	2	2	2	2	57	4	NA	NA	NA	NA	NA	NA	NA	NA	NA
549	1	1	2	2	1	3	2	1	57	5	1	NA	NA	NA	NA	NA	NA	NA	NA
550	0	1	2	3	2	3	2	2	57	5	1	NA	NA	NA	NA	NA	NA	NA	NA
551	0	2	2	3	1	1	1	1	57	6	NA	NA	NA	NA	NA	NA	NA	NA	NA
552	0	2	1	3	1	3	2	1	57	6	NA	NA	NA	NA	NA	NA	NA	NA	NA
553	1	1	0	2	1	1	2	3	58	1	1	NA	NA	NA	NA	NA	NA	NA	NA
554	0	2	2	1	2	3	1	1	58	1	1	NA	NA	NA	NA	NA	NA	NA	NA
555	0	1	0	1	2	2	1	2	58	2	NA	NA	NA	NA	NA	NA	NA	NA	NA
556	0	2	0	2	1	1	2	1	58	2	NA	NA	NA	NA	NA	NA	NA	NA	NA
557	0	NA	NA	NA	NA	NA	NA	NA	58	3	NA	NA	NA	NA	NA	NA	NA	NA	NA
558	0	NA	NA	NA	NA	NA	NA	NA	58	3	NA	NA	NA	NA	NA	NA	NA	NA	NA
559	0	NA	NA	NA	NA	NA	NA	NA	58	4	NA	NA	NA	NA	NA	NA	NA	NA	NA
560	0	NA	NA	NA	NA	NA	NA	NA	58	4	NA	NA	NA	NA	NA	NA	NA	NA	NA
561	0	NA	NA	NA	NA	NA	NA	NA	58	5	NA	NA	NA	NA	NA	NA	NA	NA	NA
562	0	NA	NA	NA	NA	NA	NA	NA	58	5	NA	NA	NA	NA	NA	NA	NA	NA	NA
563	0	NA	NA	NA	NA	NA	NA	NA	58	6	NA	NA	NA	NA	NA	NA	NA	NA	NA
564	0	NA	NA	NA	NA	NA	NA	NA	58	6	NA	NA	NA	NA	NA	NA	NA	NA	NA
565	1	2	0	1	2	1	2	3	59	1	1	3	5	4	1	4	3	1	85
566	0	1	1	2	2	3	2	2	59	1	1	3	5	4	1	4	3	1	85
567	0	2	1	1	2	3	2	2	59	2	2	3	5	4	1	4	3	1	85
568	1	1	2	2	1	2	2	1	59	2	2	3	5	4	1	4	3	1	85
569	0	2	2	3	1	2	2	3	59	3	2	3	5	4	1	4	3	1	85
570	1	1	0	1	2	2	2	1	59	3	2	3	5	4	1	4	3	1	85
571	0	1	1	3	1	1	2	1	59	4	2	3	5	4	1	4	3	1	85
572	1	2	2	1	2	1	2	3	59	4	2	3	5	4	1	4	3	1	85
573	1	1	2	1	2	2	1	1	59	5	1	3	5	4	1	4	3	1	85
574	0	1	1	3	2	3	2	3	59	5	1	3	5	4	1	4	3	1	85
575	0	2	2	3	1	1	2	1	59	6	2	3	5	4	1	4	3	1	85
576	1	2	1	1	1	1	1	3	59	6	2	3	5	4	1	4	3	1	85
577	0	2	2	2	2	3	1	3	60	1	2	4	4	3	1	4	3	2	80
578	1	2	2	1	2	1	2	3	60	1	2	4	4	3	1	4	3	2	80
579	0	1	1	3	1	3	1	3	60	2	2	4	4	3	1	4	3	2	80
580	1	1	0	2	1	2	2	1	60	2	2	4	4	3	1	4	3	2	80
581	0	2	2	1	2	2	1	3	60	3	2	4	4	3	1	4	3	2	80
582	1	2	0	3	2	2	2	1	60	3	2	4	4	3	1	4	3	2	80
583	0	2	2	1	2	1	2	3	60	4	2	4	4	3	1	4	3	2	80
584	1	1	2	1	2	3	1	2	60	4	2	4	4	3	1	4	3	2	80
585	0	1	1	3	1	1	2	3	60	5	2	4	4	3	1	4	3	2	80
586	1	1	2	1	1	1	2	3	60	5	2	4	4	3	1	4	3	2	80
587	0	2	1	2	2	1	2	1	60	6	2	4	4	3	1	4	3	2	80
588	1	1	2	1	1	2	1	1	60	6	2	4	4	3	1	4	3	2	80
589	1	2	1	3	1	2	1	2	61	1	1	5	5	5	1	5	5	1	70
590	0	2	1	1	1	3	2	1	61	1	1	5	5	5	1	5	5	1	70
591	1	1	1	1	2	1	2	1	61	2	1	5	5	5	1	5	5	1	70
592	0	2	2	2	1	2	2	1	61	2	1	5	5	5	1	5	5	1	70
593	0	2	2	1	1	3	1	2	61	3	2	5	5	5	1	5	5	1	70
594	1	2	2	1	1	1	1	3	61	3	2	5	5	5	1	5	5	1	70
595	1	1	1	2	2	1	1	1	61	4	1	5	5	5	1	5	5	1	70
596	0	2	2	3	1	2	2	1	61	4	1	5	5	5	1	5	5	1	70
597	0	2	1	2	1	2	2	1	61	5	2	5	5	5	1	5	5	1	70
598	1	1	2	1	1	1	1	2	61	5	2	5	5	5	1	5	5	1	70
599	1	2	1	1	1	1	1	3	61	6	1	5	5	5	1	5	5	1	70
600	0	2	1	2	2	3	1	2	61	6	1	5	5	5	1	5	5	1	70
601	0	2	2	3	2	1	1	1	62	1	2	3	5	5	1	4	3	1	80
602	1	1	0	1	2	3	1	1	62	1	2	3	5	5	1	4	3	1	80
603	0	1	0	3	2	3	2	2	62	2	2	3	5	5	1	4	3	1	80
604	1	1	1	1	1	1	1	3	62	2	2	3	5	5	1	4	3	1	80
605	0	1	2	2	1	3	1	2	62	3	2	3	5	5	1	4	3	1	80
606	1	1	2	3	1	1	1	2	62	3	2	3	5	5	1	4	3	1	80
607	0	1	2	1	2	3	1	1	62	4	2	3	5	5	1	4	3	1	80
608	1	1	2	2	1	1	1	1	62	4	2	3	5	5	1	4	3	1	80
609	1	1	2	1	1	1	2	2	62	5	1	3	5	5	1	4	3	1	80
610	0	2	1	2	2	1	2	1	62	5	1	3	5	5	1	4	3	1	80
611	0	1	1	3	1	2	1	3	62	6	2	3	5	5	1	4	3	1	80
612	1	1	1	3	1	1	2	3	62	6	2	3	5	5	1	4	3	1	80
613	0	1	2	3	2	1	1	2	64	1	NA	NA	NA	NA	NA	NA	NA	NA	NA
614	0	1	1	3	1	3	2	3	64	1	NA	NA	NA	NA	NA	NA	NA	NA	NA
615	0	NA	NA	NA	NA	NA	NA	NA	64	2	NA	NA	NA	NA	NA	NA	NA	NA	NA
616	0	NA	NA	NA	NA	NA	NA	NA	64	2	NA	NA	NA	NA	NA	NA	NA	NA	NA
617	0	NA	NA	NA	NA	NA	NA	NA	64	3	NA	NA	NA	NA	NA	NA	NA	NA	NA
618	0	NA	NA	NA	NA	NA	NA	NA	64	3	NA	NA	NA	NA	NA	NA	NA	NA	NA
619	0	NA	NA	NA	NA	NA	NA	NA	64	4	NA	NA	NA	NA	NA	NA	NA	NA	NA
620	0	NA	NA	NA	NA	NA	NA	NA	64	4	NA	NA	NA	NA	NA	NA	NA	NA	NA
621	0	NA	NA	NA	NA	NA	NA	NA	64	5	NA	NA	NA	NA	NA	NA	NA	NA	NA
622	0	NA	NA	NA	NA	NA	NA	NA	64	5	NA	NA	NA	NA	NA	NA	NA	NA	NA
623	0	NA	NA	NA	NA	NA	NA	NA	64	6	NA	NA	NA	NA	NA	NA	NA	NA	NA
624	0	NA	NA	NA	NA	NA	NA	NA	64	6	NA	NA	NA	NA	NA	NA	NA	NA	NA
625	1	2	1	2	2	2	2	2	65	1	1	4	4	4	1	3	1	1	NA
626	0	2	0	3	2	2	1	3	65	1	1	4	4	4	1	3	1	1	NA
627	0	2	0	3	2	3	2	3	65	2	2	4	4	4	1	3	1	1	NA
628	1	1	0	1	2	1	2	1	65	2	2	4	4	4	1	3	1	1	NA
629	0	2	2	1	2	2	2	3	65	3	2	4	4	4	1	3	1	1	NA
630	1	1	0	3	2	1	2	1	65	3	2	4	4	4	1	3	1	1	NA
631	1	2	0	1	1	3	1	1	65	4	1	4	4	4	1	3	1	1	NA
632	0	1	2	3	2	1	1	1	65	4	1	4	4	4	1	3	1	1	NA
633	1	2	0	2	2	1	2	3	65	5	1	4	4	4	1	3	1	1	NA
634	0	2	1	3	2	1	1	2	65	5	1	4	4	4	1	3	1	1	NA
635	0	2	1	1	1	3	1	2	65	6	2	4	4	4	1	3	1	1	NA
636	1	2	1	1	1	1	1	2	65	6	2	4	4	4	1	3	1	1	NA
637	1	2	0	2	2	2	1	2	66	1	1	4	3	4	1	4	2	1	70
638	0	2	1	3	2	3	2	2	66	1	1	4	3	4	1	4	2	1	70
639	0	2	1	3	1	3	1	2	66	2	2	4	3	4	1	4	2	1	70
640	1	2	0	1	2	3	1	1	66	2	2	4	3	4	1	4	2	1	70
641	1	2	2	1	2	2	1	3	66	3	1	4	3	4	1	4	2	1	70
642	0	2	1	3	1	3	1	2	66	3	1	4	3	4	1	4	2	1	70
643	0	1	2	2	1	1	2	3	66	4	NA	4	3	4	1	4	2	1	70
644	0	1	2	2	2	1	1	3	66	4	NA	4	3	4	1	4	2	1	70
645	0	2	2	3	1	3	1	1	66	5	2	4	3	4	1	4	2	1	70
646	1	2	0	2	2	2	1	2	66	5	2	4	3	4	1	4	2	1	70
647	1	1	1	3	1	2	1	2	66	6	1	4	3	4	1	4	2	1	70
648	0	2	2	3	2	1	1	2	66	6	1	4	3	4	1	4	2	1	70
649	1	2	0	2	1	1	1	1	67	1	1	4	5	5	1	4	1	1	75
650	0	2	2	2	1	2	1	1	67	1	1	4	5	5	1	4	1	1	75
651	1	2	2	3	2	2	1	3	67	2	1	4	5	5	1	4	1	1	75
652	0	2	2	3	1	3	1	3	67	2	1	4	5	5	1	4	1	1	75
653	0	2	2	3	2	2	1	2	67	3	2	4	5	5	1	4	1	1	75
654	1	1	2	3	1	1	1	3	67	3	2	4	5	5	1	4	1	1	75
655	0	2	1	1	1	2	1	1	67	4	2	4	5	5	1	4	1	1	75
656	1	1	0	1	2	3	2	2	67	4	2	4	5	5	1	4	1	1	75
657	0	2	1	3	2	1	2	3	67	5	2	4	5	5	1	4	1	1	75
658	1	2	1	2	2	2	2	2	67	5	2	4	5	5	1	4	1	1	75
659	0	2	0	2	2	3	2	2	67	6	2	4	5	5	1	4	1	1	75
660	1	2	0	1	1	2	1	2	67	6	2	4	5	5	1	4	1	1	75
661	0	1	2	3	2	1	2	3	68	1	2	3	4	4	1	4	1	1	80
662	1	1	1	3	2	2	2	1	68	1	2	3	4	4	1	4	1	1	80
663	1	1	1	2	1	2	1	1	68	2	1	3	4	4	1	4	1	1	80
664	0	1	2	3	1	3	1	2	68	2	1	3	4	4	1	4	1	1	80
665	1	1	1	1	1	1	2	1	68	3	1	3	4	4	1	4	1	1	80
666	0	2	2	1	1	3	1	3	68	3	1	3	4	4	1	4	1	1	80
667	0	2	1	3	1	2	2	3	68	4	2	3	4	4	1	4	1	1	80
668	1	2	2	2	2	2	1	3	68	4	2	3	4	4	1	4	1	1	80
669	0	1	2	2	2	2	1	3	68	5	2	3	4	4	1	4	1	1	80
670	1	1	0	1	1	1	1	1	68	5	2	3	4	4	1	4	1	1	80
671	0	1	2	1	2	2	1	1	68	6	2	3	4	4	1	4	1	1	80
672	1	1	0	1	2	1	2	3	68	6	2	3	4	4	1	4	1	1	80
673	0	2	1	3	2	1	2	1	69	1	2	5	3	5	1	5	3	1	78
674	1	2	2	1	1	1	1	2	69	1	2	5	3	5	1	5	3	1	78
675	1	2	0	1	2	2	2	1	69	2	1	5	3	5	1	5	3	1	78
676	0	2	2	1	1	1	2	3	69	2	1	5	3	5	1	5	3	1	78
677	0	1	2	1	1	3	2	3	69	3	2	5	3	5	1	5	3	1	78
678	1	2	1	2	1	2	2	1	69	3	2	5	3	5	1	5	3	1	78
679	0	2	0	2	1	1	2	1	69	4	2	5	3	5	1	5	3	1	78
680	1	2	0	1	2	2	1	2	69	4	2	5	3	5	1	5	3	1	78
681	0	2	1	3	1	3	1	3	69	5	2	5	3	5	1	5	3	1	78
682	1	1	0	1	1	2	1	1	69	5	2	5	3	5	1	5	3	1	78
683	1	2	1	1	1	1	1	1	69	6	1	5	3	5	1	5	3	1	78
684	0	1	2	2	2	3	1	3	69	6	1	5	3	5	1	5	3	1	78
685	0	1	0	3	2	1	1	2	70	1	2	5	3	4	1	4	2	1	80
686	1	2	1	1	2	3	2	1	70	1	2	5	3	4	1	4	2	1	80
687	1	2	2	1	2	2	1	3	70	2	1	5	3	4	1	4	2	1	80
688	0	1	1	2	2	3	2	2	70	2	1	5	3	4	1	4	2	1	80
689	0	2	1	3	2	2	1	1	70	3	2	5	3	4	1	4	2	1	80
690	1	1	2	2	2	1	1	3	70	3	2	5	3	4	1	4	2	1	80
691	0	1	0	3	1	1	1	3	70	4	2	5	3	4	1	4	2	1	80
692	1	2	2	2	1	2	2	1	70	4	2	5	3	4	1	4	2	1	80
693	0	1	1	3	1	3	1	2	70	5	2	5	3	4	1	4	2	1	80
694	1	2	0	1	1	1	1	1	70	5	2	5	3	4	1	4	2	1	80
695	1	1	2	1	1	1	2	3	70	6	1	5	3	4	1	4	2	1	80
696	0	1	0	3	2	1	2	1	70	6	1	5	3	4	1	4	2	1	80
697	0	2	0	1	2	2	2	2	71	1	2	3	5	3	1	4	3	1	80
698	1	1	0	1	1	3	2	2	71	1	2	3	5	3	1	4	3	1	80
699	1	1	1	1	1	3	2	3	71	2	1	3	5	3	1	4	3	1	80
700	0	1	2	3	1	3	1	2	71	2	1	3	5	3	1	4	3	1	80
701	0	1	1	3	1	2	1	2	71	3	2	3	5	3	1	4	3	1	80
702	1	1	0	3	1	2	1	1	71	3	2	3	5	3	1	4	3	1	80
703	1	2	0	2	2	1	1	1	71	4	1	3	5	3	1	4	3	1	80
704	0	2	1	3	1	1	2	3	71	4	1	3	5	3	1	4	3	1	80
705	1	1	1	2	2	1	1	2	71	5	1	3	5	3	1	4	3	1	80
706	0	2	1	2	2	3	1	2	71	5	1	3	5	3	1	4	3	1	80
707	1	2	1	2	2	1	2	2	71	6	1	3	5	3	1	4	3	1	80
708	0	2	0	2	2	3	2	1	71	6	1	3	5	3	1	4	3	1	80
709	1	2	1	3	2	1	2	1	72	1	1	3	5	5	1	5	4	1	NA
710	0	1	0	3	2	3	1	1	72	1	1	3	5	5	1	5	4	1	NA
711	0	2	0	2	1	3	2	1	72	2	2	3	5	5	1	5	4	1	NA
712	1	1	0	2	1	2	1	3	72	2	2	3	5	5	1	5	4	1	NA
713	0	2	2	2	2	3	1	3	72	3	2	3	5	5	1	5	4	1	NA
714	1	1	1	3	1	1	2	1	72	3	2	3	5	5	1	5	4	1	NA
715	0	2	2	3	2	2	2	2	72	4	NA	3	5	5	1	5	4	1	NA
716	0	1	2	3	2	3	1	1	72	4	NA	3	5	5	1	5	4	1	NA
717	0	2	0	3	1	3	2	2	72	5	NA	3	5	5	1	5	4	1	NA
718	0	1	2	1	2	1	1	3	72	5	NA	3	5	5	1	5	4	1	NA
719	0	1	2	2	1	3	1	2	72	6	2	3	5	5	1	5	4	1	NA
720	1	2	0	2	2	1	1	3	72	6	2	3	5	5	1	5	4	1	NA
721	1	2	0	1	2	1	1	3	73	1	1	4	5	5	1	3	1	1	81
722	0	2	0	2	2	1	1	2	73	1	1	4	5	5	1	3	1	1	81
723	0	1	0	1	2	3	1	1	73	2	NA	4	5	5	1	3	1	1	81
724	0	1	0	1	2	3	1	2	73	2	NA	4	5	5	1	3	1	1	81
725	0	1	1	3	1	1	2	3	73	3	NA	4	5	5	1	3	1	1	81
726	0	2	0	2	2	1	2	1	73	3	NA	4	5	5	1	3	1	1	81
727	0	2	0	1	2	2	2	2	73	4	NA	4	5	5	1	3	1	1	81
728	0	2	1	1	1	2	1	2	73	4	NA	4	5	5	1	3	1	1	81
729	0	2	1	2	1	1	2	1	73	5	NA	4	5	5	1	3	1	1	81
730	0	2	0	2	1	3	2	3	73	5	NA	4	5	5	1	3	1	1	81
731	0	1	2	1	2	3	2	3	73	6	NA	4	5	5	1	3	1	1	81
732	0	1	1	3	1	3	1	1	73	6	NA	4	5	5	1	3	1	1	81
733	0	NA	NA	NA	NA	NA	NA	NA	74	1	NA	NA	NA	NA	NA	NA	NA	NA	NA
734	0	NA	NA	NA	NA	NA	NA	NA	74	1	NA	NA	NA	NA	NA	NA	NA	NA	NA
735	0	NA	NA	NA	NA	NA	NA	NA	74	2	NA	NA	NA	NA	NA	NA	NA	NA	NA
736	0	NA	NA	NA	NA	NA	NA	NA	74	2	NA	NA	NA	NA	NA	NA	NA	NA	NA
737	0	NA	NA	NA	NA	NA	NA	NA	74	3	NA	NA	NA	NA	NA	NA	NA	NA	NA
738	0	NA	NA	NA	NA	NA	NA	NA	74	3	NA	NA	NA	NA	NA	NA	NA	NA	NA
739	0	NA	NA	NA	NA	NA	NA	NA	74	4	NA	NA	NA	NA	NA	NA	NA	NA	NA
740	0	NA	NA	NA	NA	NA	NA	NA	74	4	NA	NA	NA	NA	NA	NA	NA	NA	NA
741	0	NA	NA	NA	NA	NA	NA	NA	74	5	NA	NA	NA	NA	NA	NA	NA	NA	NA
742	0	NA	NA	NA	NA	NA	NA	NA	74	5	NA	NA	NA	NA	NA	NA	NA	NA	NA
743	0	NA	NA	NA	NA	NA	NA	NA	74	6	NA	NA	NA	NA	NA	NA	NA	NA	NA
744	0	NA	NA	NA	NA	NA	NA	NA	74	6	NA	NA	NA	NA	NA	NA	NA	NA	NA
745	1	1	0	1	2	2	1	3	75	1	1	4	4	3	1	4	4	2	75
746	0	2	1	1	1	2	2	3	75	1	1	4	4	3	1	4	4	2	75
747	1	1	2	1	1	3	1	3	75	2	1	4	4	3	1	4	4	2	75
748	0	2	1	2	2	3	1	2	75	2	1	4	4	3	1	4	4	2	75
749	0	2	2	2	1	1	1	1	75	3	2	4	4	3	1	4	4	2	75
750	1	2	0	2	2	1	2	3	75	3	2	4	4	3	1	4	4	2	75
751	1	2	1	2	1	2	2	3	75	4	1	4	4	3	1	4	4	2	75
752	0	2	0	3	1	3	2	2	75	4	1	4	4	3	1	4	4	2	75
753	0	2	0	2	1	3	2	2	75	5	2	4	4	3	1	4	4	2	75
754	1	2	1	2	2	3	2	3	75	5	2	4	4	3	1	4	4	2	75
755	1	1	2	2	1	3	1	3	75	6	1	4	4	3	1	4	4	2	75
756	0	2	1	3	2	3	2	1	75	6	1	4	4	3	1	4	4	2	75
757	1	1	2	1	1	3	2	1	76	1	1	4	4	5	1	3	3	1	80
758	0	1	2	3	2	3	1	3	76	1	1	4	4	5	1	3	3	1	80
759	1	2	1	2	1	1	1	3	76	2	1	4	4	5	1	3	3	1	80
760	0	2	1	3	1	1	1	3	76	2	1	4	4	5	1	3	3	1	80
761	0	2	0	3	1	2	1	3	76	3	2	4	4	5	1	3	3	1	80
762	1	2	0	3	2	1	1	2	76	3	2	4	4	5	1	3	3	1	80
763	0	2	1	2	2	2	1	3	76	4	2	4	4	5	1	3	3	1	80
764	1	1	0	3	2	1	1	3	76	4	2	4	4	5	1	3	3	1	80
765	1	1	0	2	2	3	2	3	76	5	1	4	4	5	1	3	3	1	80
766	0	1	2	1	2	3	2	1	76	5	1	4	4	5	1	3	3	1	80
767	1	1	1	1	1	1	2	1	76	6	1	4	4	5	1	3	3	1	80
768	0	2	2	1	1	2	1	2	76	6	1	4	4	5	1	3	3	1	80
769	0	2	1	2	1	3	2	3	77	1	2	3	4	5	1	4	2	1	85
770	1	1	1	3	2	1	2	3	77	1	2	3	4	5	1	4	2	1	85
771	1	2	1	2	1	2	1	2	77	2	1	3	4	5	1	4	2	1	85
772	0	2	2	3	1	3	2	1	77	2	1	3	4	5	1	4	2	1	85
773	1	2	0	2	1	1	1	3	77	3	1	3	4	5	1	4	2	1	85
774	0	1	2	3	1	2	1	3	77	3	1	3	4	5	1	4	2	1	85
775	0	2	0	3	2	2	1	3	77	4	2	3	4	5	1	4	2	1	85
776	1	1	0	3	2	1	2	1	77	4	2	3	4	5	1	4	2	1	85
777	0	2	0	2	2	1	1	3	77	5	2	3	4	5	1	4	2	1	85
778	1	1	1	2	2	2	1	2	77	5	2	3	4	5	1	4	2	1	85
779	1	1	0	1	2	2	1	1	77	6	1	3	4	5	1	4	2	1	85
780	0	1	0	2	2	2	2	1	77	6	1	3	4	5	1	4	2	1	85
781	0	1	2	3	1	2	1	3	78	1	2	3	4	4	1	4	NA	1	80
782	1	2	1	2	1	3	2	2	78	1	2	3	4	4	1	4	NA	1	80
783	1	1	0	1	2	1	1	2	78	2	1	3	4	4	1	4	NA	1	80
784	0	1	1	3	1	2	1	3	78	2	1	3	4	4	1	4	NA	1	80
785	1	1	1	2	2	2	1	1	78	3	1	3	4	4	1	4	NA	1	80
786	0	2	2	3	2	1	2	2	78	3	1	3	4	4	1	4	NA	1	80
787	1	1	0	1	1	1	2	3	78	4	1	3	4	4	1	4	NA	1	80
788	0	2	1	3	1	1	1	1	78	4	1	3	4	4	1	4	NA	1	80
789	1	1	2	1	1	2	2	2	78	5	1	3	4	4	1	4	NA	1	80
790	0	2	2	1	1	3	2	2	78	5	1	3	4	4	1	4	NA	1	80
791	0	1	0	3	2	3	2	1	78	6	NA	3	4	4	1	4	NA	1	80
792	0	2	1	3	2	1	2	2	78	6	NA	3	4	4	1	4	NA	1	80
793	1	1	0	3	1	3	2	2	79	1	1	3	4	4	1	4	3	1	80
794	0	1	2	2	2	2	2	3	79	1	1	3	4	4	1	4	3	1	80
795	0	2	1	2	1	1	2	2	79	2	2	3	4	4	1	4	3	1	80
796	1	2	0	1	2	1	2	1	79	2	2	3	4	4	1	4	3	1	80
797	0	2	0	3	2	1	2	1	79	3	2	3	4	4	1	4	3	1	80
798	1	1	0	2	2	1	1	1	79	3	2	3	4	4	1	4	3	1	80
799	0	1	0	3	1	3	1	3	79	4	2	3	4	4	1	4	3	1	80
800	1	1	1	2	2	1	2	2	79	4	2	3	4	4	1	4	3	1	80
801	0	2	0	3	1	1	2	1	79	5	2	3	4	4	1	4	3	1	80
802	1	1	1	1	1	2	1	2	79	5	2	3	4	4	1	4	3	1	80
803	0	1	2	2	2	2	1	2	79	6	2	3	4	4	1	4	3	1	80
804	1	1	1	1	2	2	1	2	79	6	2	3	4	4	1	4	3	1	80
805	0	2	0	3	1	2	1	3	80	1	2	4	4	4	2	4	4	2	75
806	1	2	2	3	1	1	1	2	80	1	2	4	4	4	2	4	4	2	75
807	0	2	0	2	1	2	2	2	80	2	2	4	4	4	2	4	4	2	75
808	1	1	0	2	2	2	1	1	80	2	2	4	4	4	2	4	4	2	75
809	0	2	2	2	2	3	2	1	80	3	2	4	4	4	2	4	4	2	75
810	1	1	1	1	1	1	1	2	80	3	2	4	4	4	2	4	4	2	75
811	0	2	1	1	1	2	2	3	80	4	2	4	4	4	2	4	4	2	75
812	1	1	2	1	1	2	2	1	80	4	2	4	4	4	2	4	4	2	75
813	1	1	0	1	2	2	2	3	80	5	1	4	4	4	2	4	4	2	75
814	0	1	2	2	1	1	2	2	80	5	1	4	4	4	2	4	4	2	75
815	1	2	2	2	1	2	1	1	80	6	1	4	4	4	2	4	4	2	75
816	0	1	0	3	1	1	2	2	80	6	1	4	4	4	2	4	4	2	75
817	0	1	1	2	2	3	2	1	82	1	2	3	4	4	2	5	2	2	75
818	1	1	2	2	1	1	2	3	82	1	2	3	4	4	2	5	2	2	75
819	0	2	2	2	2	2	2	1	82	2	2	3	4	4	2	5	2	2	75
820	1	2	2	1	2	1	2	1	82	2	2	3	4	4	2	5	2	2	75
821	1	1	1	2	1	3	1	1	82	3	1	3	4	4	2	5	2	2	75
822	0	1	1	2	2	3	1	3	82	3	1	3	4	4	2	5	2	2	75
823	1	2	2	1	2	1	2	3	82	4	1	3	4	4	2	5	2	2	75
824	0	2	2	3	1	1	2	2	82	4	1	3	4	4	2	5	2	2	75
825	1	1	0	1	2	2	2	1	82	5	1	3	4	4	2	5	2	2	75
826	0	2	0	1	1	1	1	2	82	5	1	3	4	4	2	5	2	2	75
827	1	1	0	3	1	1	2	2	82	6	1	3	4	4	2	5	2	2	75
828	0	2	2	2	2	2	1	2	82	6	1	3	4	4	2	5	2	2	75
829	1	1	2	3	1	2	1	2	84	1	1	4	4	5	1	4	3	1	70
830	0	1	2	3	2	2	1	2	84	1	1	4	4	5	1	4	3	1	70
831	0	2	0	2	1	3	2	2	84	2	2	4	4	5	1	4	3	1	70
832	1	2	2	1	2	3	2	1	84	2	2	4	4	5	1	4	3	1	70
833	0	2	2	2	2	3	2	2	84	3	2	4	4	5	1	4	3	1	70
834	1	1	2	1	2	1	2	3	84	3	2	4	4	5	1	4	3	1	70
835	0	2	1	3	1	3	2	1	84	4	2	4	4	5	1	4	3	1	70
836	1	2	2	1	2	2	2	3	84	4	2	4	4	5	1	4	3	1	70
837	0	1	1	1	1	2	1	3	84	5	2	4	4	5	1	4	3	1	70
838	1	1	0	1	1	2	2	2	84	5	2	4	4	5	1	4	3	1	70
839	0	2	0	3	1	1	1	1	84	6	2	4	4	5	1	4	3	1	70
840	1	1	1	2	1	2	1	2	84	6	2	4	4	5	1	4	3	1	70
841	1	1	2	2	2	3	2	1	86	1	1	NA	NA	NA	NA	NA	NA	NA	NA
842	0	2	1	3	2	2	1	3	86	1	1	NA	NA	NA	NA	NA	NA	NA	NA
843	1	1	2	1	2	2	2	1	86	2	1	NA	NA	NA	NA	NA	NA	NA	NA
844	0	1	2	3	1	2	2	2	86	2	1	NA	NA	NA	NA	NA	NA	NA	NA
845	1	2	2	2	2	1	2	1	86	3	1	NA	NA	NA	NA	NA	NA	NA	NA
846	0	2	0	3	2	2	1	2	86	3	1	NA	NA	NA	NA	NA	NA	NA	NA
847	1	2	0	1	2	2	2	2	86	4	1	NA	NA	NA	NA	NA	NA	NA	NA
848	0	2	1	2	1	2	1	2	86	4	1	NA	NA	NA	NA	NA	NA	NA	NA
849	1	1	1	3	1	2	2	1	86	5	1	NA	NA	NA	NA	NA	NA	NA	NA
850	0	1	0	3	1	2	1	3	86	5	1	NA	NA	NA	NA	NA	NA	NA	NA
851	0	1	2	3	1	3	1	1	86	6	2	NA	NA	NA	NA	NA	NA	NA	NA
852	1	1	0	3	1	3	2	3	86	6	2	NA	NA	NA	NA	NA	NA	NA	NA
853	0	NA	NA	NA	NA	NA	NA	NA	87	1	NA	NA	NA	NA	NA	NA	NA	NA	NA
854	0	NA	NA	NA	NA	NA	NA	NA	87	1	NA	NA	NA	NA	NA	NA	NA	NA	NA
855	0	NA	NA	NA	NA	NA	NA	NA	87	2	NA	NA	NA	NA	NA	NA	NA	NA	NA
856	0	NA	NA	NA	NA	NA	NA	NA	87	2	NA	NA	NA	NA	NA	NA	NA	NA	NA
857	0	NA	NA	NA	NA	NA	NA	NA	87	3	NA	NA	NA	NA	NA	NA	NA	NA	NA
858	0	NA	NA	NA	NA	NA	NA	NA	87	3	NA	NA	NA	NA	NA	NA	NA	NA	NA
859	0	NA	NA	NA	NA	NA	NA	NA	87	4	NA	NA	NA	NA	NA	NA	NA	NA	NA
860	0	NA	NA	NA	NA	NA	NA	NA	87	4	NA	NA	NA	NA	NA	NA	NA	NA	NA
861	0	NA	NA	NA	NA	NA	NA	NA	87	5	NA	NA	NA	NA	NA	NA	NA	NA	NA
862	0	NA	NA	NA	NA	NA	NA	NA	87	5	NA	NA	NA	NA	NA	NA	NA	NA	NA
863	0	NA	NA	NA	NA	NA	NA	NA	87	6	NA	NA	NA	NA	NA	NA	NA	NA	NA
864	0	NA	NA	NA	NA	NA	NA	NA	87	6	NA	NA	NA	NA	NA	NA	NA	NA	NA
865	1	1	1	1	1	2	2	3	91	1	1	3	5	4	1	4	4	1	75
866	0	1	1	1	1	3	2	2	91	1	1	3	5	4	1	4	4	1	75
867	0	1	2	3	1	1	1	2	91	2	2	3	5	4	1	4	4	1	75
868	1	1	2	2	2	2	1	1	91	2	2	3	5	4	1	4	4	1	75
869	1	1	2	2	1	2	2	3	91	3	1	3	5	4	1	4	4	1	75
870	0	2	1	3	1	3	2	3	91	3	1	3	5	4	1	4	4	1	75
871	0	2	0	2	1	1	2	3	91	4	2	3	5	4	1	4	4	1	75
872	1	1	2	2	2	2	2	3	91	4	2	3	5	4	1	4	4	1	75
873	0	1	2	3	1	1	1	1	91	5	2	3	5	4	1	4	4	1	75
874	1	1	0	1	2	3	1	1	91	5	2	3	5	4	1	4	4	1	75
875	1	2	0	2	2	2	2	1	91	6	1	3	5	4	1	4	4	1	75
876	0	2	2	3	1	3	2	3	91	6	1	3	5	4	1	4	4	1	75
877	0	2	2	2	1	1	1	2	92	1	2	4	4	4	2	4	4	1	80
878	1	2	0	1	2	1	1	1	92	1	2	4	4	4	2	4	4	1	80
879	0	2	2	1	1	1	2	2	92	2	2	4	4	4	2	4	4	1	80
880	1	1	0	2	2	3	2	2	92	2	2	4	4	4	2	4	4	1	80
881	0	2	2	2	1	2	1	1	92	3	2	4	4	4	2	4	4	1	80
882	1	2	2	2	2	2	2	3	92	3	2	4	4	4	2	4	4	1	80
883	0	2	0	2	1	3	1	1	92	4	2	4	4	4	2	4	4	1	80
884	1	2	0	2	2	2	2	3	92	4	2	4	4	4	2	4	4	1	80
885	1	1	0	2	2	1	2	2	92	5	1	4	4	4	2	4	4	1	80
886	0	2	0	3	2	2	1	2	92	5	1	4	4	4	2	4	4	1	80
887	1	1	2	3	1	3	2	1	92	6	1	4	4	4	2	4	4	1	80
888	0	2	2	3	2	1	1	3	92	6	1	4	4	4	2	4	4	1	80
889	0	2	2	2	2	1	2	2	94	1	2	3	4	4	1	4	3	1	85
890	1	2	1	2	1	2	2	3	94	1	2	3	4	4	1	4	3	1	85
891	0	2	0	3	2	1	1	3	94	2	2	3	4	4	1	4	3	1	85
892	1	1	1	2	2	3	2	1	94	2	2	3	4	4	1	4	3	1	85
893	0	2	0	2	1	3	1	1	94	3	2	3	4	4	1	4	3	1	85
894	1	1	2	1	1	1	2	3	94	3	2	3	4	4	1	4	3	1	85
895	0	2	1	2	2	2	1	1	94	4	2	3	4	4	1	4	3	1	85
896	1	2	1	1	2	2	2	1	94	4	2	3	4	4	1	4	3	1	85
897	1	2	2	3	1	1	1	3	94	5	1	3	4	4	1	4	3	1	85
898	0	2	2	3	1	2	2	3	94	5	1	3	4	4	1	4	3	1	85
899	0	2	1	3	2	2	1	3	94	6	2	3	4	4	1	4	3	1	85
900	1	1	0	3	1	2	2	2	94	6	2	3	4	4	1	4	3	1	85
901	0	2	2	2	2	2	2	3	96	1	2	4	5	5	5	5	4	2	80
902	1	1	2	2	2	3	2	3	96	1	2	4	5	5	5	5	4	2	80
903	0	2	1	3	1	3	1	3	96	2	2	4	5	5	5	5	4	2	80
904	1	1	2	3	1	2	1	3	96	2	2	4	5	5	5	5	4	2	80
905	0	2	0	1	1	3	2	3	96	3	2	4	5	5	5	5	4	2	80
906	1	2	0	2	2	1	2	2	96	3	2	4	5	5	5	5	4	2	80
907	0	2	2	1	1	3	2	2	96	4	2	4	5	5	5	5	4	2	80
908	1	2	0	1	2	3	2	1	96	4	2	4	5	5	5	5	4	2	80
909	1	2	0	3	1	1	2	3	96	5	1	4	5	5	5	5	4	2	80
910	0	2	0	3	2	3	2	3	96	5	1	4	5	5	5	5	4	2	80
911	1	1	2	1	1	3	1	1	96	6	1	4	5	5	5	5	4	2	80
912	0	2	1	1	1	1	2	1	96	6	1	4	5	5	5	5	4	2	80
913	1	2	0	2	2	3	1	2	97	1	1	4	5	5	1	4	2	1	84
914	0	2	1	2	2	1	2	2	97	1	1	4	5	5	1	4	2	1	84
915	0	2	0	3	1	3	2	3	97	2	2	4	5	5	1	4	2	1	84
916	1	2	0	2	1	3	1	2	97	2	2	4	5	5	1	4	2	1	84
917	0	2	1	2	1	3	1	2	97	3	2	4	5	5	1	4	2	1	84
918	1	2	0	2	1	1	1	1	97	3	2	4	5	5	1	4	2	1	84
919	1	1	1	2	2	1	2	3	97	4	1	4	5	5	1	4	2	1	84
920	0	2	1	1	1	2	2	2	97	4	1	4	5	5	1	4	2	1	84
921	0	2	1	3	1	1	2	3	97	5	2	4	5	5	1	4	2	1	84
922	1	2	1	1	1	2	1	3	97	5	2	4	5	5	1	4	2	1	84
923	0	2	2	2	1	1	1	3	97	6	2	4	5	5	1	4	2	1	84
924	1	2	1	2	1	2	1	2	97	6	2	4	5	5	1	4	2	1	84
925	0	2	1	3	1	3	2	1	99	1	NA	NA	NA	NA	NA	NA	NA	NA	NA
926	0	1	1	3	1	1	2	2	99	1	NA	NA	NA	NA	NA	NA	NA	NA	NA
927	0	NA	NA	NA	NA	NA	NA	NA	99	2	NA	NA	NA	NA	NA	NA	NA	NA	NA
928	0	NA	NA	NA	NA	NA	NA	NA	99	2	NA	NA	NA	NA	NA	NA	NA	NA	NA
929	0	NA	NA	NA	NA	NA	NA	NA	99	3	NA	NA	NA	NA	NA	NA	NA	NA	NA
930	0	NA	NA	NA	NA	NA	NA	NA	99	3	NA	NA	NA	NA	NA	NA	NA	NA	NA
931	0	NA	NA	NA	NA	NA	NA	NA	99	4	NA	NA	NA	NA	NA	NA	NA	NA	NA
932	0	NA	NA	NA	NA	NA	NA	NA	99	4	NA	NA	NA	NA	NA	NA	NA	NA	NA
933	0	NA	NA	NA	NA	NA	NA	NA	99	5	NA	NA	NA	NA	NA	NA	NA	NA	NA
934	0	NA	NA	NA	NA	NA	NA	NA	99	5	NA	NA	NA	NA	NA	NA	NA	NA	NA
935	0	NA	NA	NA	NA	NA	NA	NA	99	6	NA	NA	NA	NA	NA	NA	NA	NA	NA
936	0	NA	NA	NA	NA	NA	NA	NA	99	6	NA	NA	NA	NA	NA	NA	NA	NA	NA
937	1	1	2	3	1	2	1	1	100	1	1	4	4	4	1	4	3	1	80
938	0	2	1	3	2	3	1	3	100	1	1	4	4	4	1	4	3	1	80
939	0	1	0	3	1	2	2	1	100	2	2	4	4	4	1	4	3	1	80
940	1	2	1	2	2	1	2	3	100	2	2	4	4	4	1	4	3	1	80
941	0	1	2	3	2	2	1	1	100	3	2	4	4	4	1	4	3	1	80
942	1	2	0	1	1	2	1	1	100	3	2	4	4	4	1	4	3	1	80
943	0	2	2	3	1	3	1	2	100	4	2	4	4	4	1	4	3	1	80
944	1	1	1	2	2	3	1	2	100	4	2	4	4	4	1	4	3	1	80
945	1	1	0	1	2	2	2	1	100	5	1	4	4	4	1	4	3	1	80
946	0	1	2	3	2	1	1	1	100	5	1	4	4	4	1	4	3	1	80
947	0	2	2	1	1	3	2	3	100	6	2	4	4	4	1	4	3	1	80
948	1	1	2	1	1	1	1	1	100	6	2	4	4	4	1	4	3	1	80
949	0	2	0	2	2	1	2	1	101	1	NA	NA	NA	NA	NA	NA	NA	NA	NA
950	0	2	1	1	2	3	1	3	101	1	NA	NA	NA	NA	NA	NA	NA	NA	NA
951	0	NA	NA	NA	NA	NA	NA	NA	101	2	NA	NA	NA	NA	NA	NA	NA	NA	NA
952	0	NA	NA	NA	NA	NA	NA	NA	101	2	NA	NA	NA	NA	NA	NA	NA	NA	NA
953	0	NA	NA	NA	NA	NA	NA	NA	101	3	NA	NA	NA	NA	NA	NA	NA	NA	NA
954	0	NA	NA	NA	NA	NA	NA	NA	101	3	NA	NA	NA	NA	NA	NA	NA	NA	NA
955	0	NA	NA	NA	NA	NA	NA	NA	101	4	NA	NA	NA	NA	NA	NA	NA	NA	NA
956	0	NA	NA	NA	NA	NA	NA	NA	101	4	NA	NA	NA	NA	NA	NA	NA	NA	NA
957	0	NA	NA	NA	NA	NA	NA	NA	101	5	NA	NA	NA	NA	NA	NA	NA	NA	NA
958	0	NA	NA	NA	NA	NA	NA	NA	101	5	NA	NA	NA	NA	NA	NA	NA	NA	NA
959	0	NA	NA	NA	NA	NA	NA	NA	101	6	NA	NA	NA	NA	NA	NA	NA	NA	NA
960	0	NA	NA	NA	NA	NA	NA	NA	101	6	NA	NA	NA	NA	NA	NA	NA	NA	NA
961	0	2	0	2	2	3	1	2	102	1	NA	NA	NA	NA	NA	NA	NA	NA	NA
962	0	1	1	1	2	3	2	3	102	1	NA	NA	NA	NA	NA	NA	NA	NA	NA
963	0	NA	NA	NA	NA	NA	NA	NA	102	2	NA	NA	NA	NA	NA	NA	NA	NA	NA
964	0	NA	NA	NA	NA	NA	NA	NA	102	2	NA	NA	NA	NA	NA	NA	NA	NA	NA
965	0	NA	NA	NA	NA	NA	NA	NA	102	3	NA	NA	NA	NA	NA	NA	NA	NA	NA
966	0	NA	NA	NA	NA	NA	NA	NA	102	3	NA	NA	NA	NA	NA	NA	NA	NA	NA
967	0	NA	NA	NA	NA	NA	NA	NA	102	4	NA	NA	NA	NA	NA	NA	NA	NA	NA
968	0	NA	NA	NA	NA	NA	NA	NA	102	4	NA	NA	NA	NA	NA	NA	NA	NA	NA
969	0	NA	NA	NA	NA	NA	NA	NA	102	5	NA	NA	NA	NA	NA	NA	NA	NA	NA
970	0	NA	NA	NA	NA	NA	NA	NA	102	5	NA	NA	NA	NA	NA	NA	NA	NA	NA
971	0	NA	NA	NA	NA	NA	NA	NA	102	6	NA	NA	NA	NA	NA	NA	NA	NA	NA
972	0	NA	NA	NA	NA	NA	NA	NA	102	6	NA	NA	NA	NA	NA	NA	NA	NA	NA
973	0	NA	NA	NA	NA	NA	NA	NA	103	1	NA	NA	NA	NA	NA	NA	NA	NA	NA
974	0	NA	NA	NA	NA	NA	NA	NA	103	1	NA	NA	NA	NA	NA	NA	NA	NA	NA
975	0	NA	NA	NA	NA	NA	NA	NA	103	2	NA	NA	NA	NA	NA	NA	NA	NA	NA
976	0	NA	NA	NA	NA	NA	NA	NA	103	2	NA	NA	NA	NA	NA	NA	NA	NA	NA
977	0	NA	NA	NA	NA	NA	NA	NA	103	3	NA	NA	NA	NA	NA	NA	NA	NA	NA
978	0	NA	NA	NA	NA	NA	NA	NA	103	3	NA	NA	NA	NA	NA	NA	NA	NA	NA
979	0	NA	NA	NA	NA	NA	NA	NA	103	4	NA	NA	NA	NA	NA	NA	NA	NA	NA
980	0	NA	NA	NA	NA	NA	NA	NA	103	4	NA	NA	NA	NA	NA	NA	NA	NA	NA
981	0	NA	NA	NA	NA	NA	NA	NA	103	5	NA	NA	NA	NA	NA	NA	NA	NA	NA
982	0	NA	NA	NA	NA	NA	NA	NA	103	5	NA	NA	NA	NA	NA	NA	NA	NA	NA
983	0	NA	NA	NA	NA	NA	NA	NA	103	6	NA	NA	NA	NA	NA	NA	NA	NA	NA
984	0	NA	NA	NA	NA	NA	NA	NA	103	6	NA	NA	NA	NA	NA	NA	NA	NA	NA
985	0	2	0	3	1	3	1	2	106	1	NA	NA	NA	NA	NA	NA	NA	NA	NA
986	0	1	0	3	2	1	1	2	106	1	NA	NA	NA	NA	NA	NA	NA	NA	NA
987	0	NA	NA	NA	NA	NA	NA	NA	106	2	NA	NA	NA	NA	NA	NA	NA	NA	NA
988	0	NA	NA	NA	NA	NA	NA	NA	106	2	NA	NA	NA	NA	NA	NA	NA	NA	NA
989	0	NA	NA	NA	NA	NA	NA	NA	106	3	NA	NA	NA	NA	NA	NA	NA	NA	NA
990	0	NA	NA	NA	NA	NA	NA	NA	106	3	NA	NA	NA	NA	NA	NA	NA	NA	NA
991	0	NA	NA	NA	NA	NA	NA	NA	106	4	NA	NA	NA	NA	NA	NA	NA	NA	NA
992	0	NA	NA	NA	NA	NA	NA	NA	106	4	NA	NA	NA	NA	NA	NA	NA	NA	NA
993	0	NA	NA	NA	NA	NA	NA	NA	106	5	NA	NA	NA	NA	NA	NA	NA	NA	NA
994	0	NA	NA	NA	NA	NA	NA	NA	106	5	NA	NA	NA	NA	NA	NA	NA	NA	NA
995	0	NA	NA	NA	NA	NA	NA	NA	106	6	NA	NA	NA	NA	NA	NA	NA	NA	NA
996	0	NA	NA	NA	NA	NA	NA	NA	106	6	NA	NA	NA	NA	NA	NA	NA	NA	NA
997	1	1	1	3	2	2	2	2	107	1	1	NA	NA	NA	NA	NA	NA	NA	NA
998	0	1	2	2	1	1	1	2	107	1	1	NA	NA	NA	NA	NA	NA	NA	NA
999	0	2	0	3	2	1	1	1	107	2	2	NA	NA	NA	NA	NA	NA	NA	NA
1000	1	1	0	1	2	2	1	2	107	2	2	NA	NA	NA	NA	NA	NA	NA	NA
1001	1	1	2	1	2	2	2	1	107	3	1	NA	NA	NA	NA	NA	NA	NA	NA
1002	0	1	1	3	2	1	2	3	107	3	1	NA	NA	NA	NA	NA	NA	NA	NA
1003	0	2	0	3	2	2	1	3	107	4	2	NA	NA	NA	NA	NA	NA	NA	NA
1004	1	1	2	3	2	1	2	3	107	4	2	NA	NA	NA	NA	NA	NA	NA	NA
1005	0	2	1	1	1	2	2	2	107	5	2	NA	NA	NA	NA	NA	NA	NA	NA
1006	1	1	2	1	1	2	2	1	107	5	2	NA	NA	NA	NA	NA	NA	NA	NA
1007	0	1	0	3	1	1	2	2	107	6	NA	NA	NA	NA	NA	NA	NA	NA	NA
1008	0	1	0	1	2	3	1	2	107	6	NA	NA	NA	NA	NA	NA	NA	NA	NA
1009	0	2	1	2	2	3	2	1	108	1	2	4	4	4	1	4	2	2	80
1010	1	1	1	2	1	1	1	1	108	1	2	4	4	4	1	4	2	2	80
1011	1	1	1	1	1	1	2	2	108	2	1	4	4	4	1	4	2	2	80
1012	0	2	2	2	1	3	2	3	108	2	1	4	4	4	1	4	2	2	80
1013	1	2	1	2	2	1	1	3	108	3	1	4	4	4	1	4	2	2	80
1014	0	2	1	2	2	1	1	2	108	3	1	4	4	4	1	4	2	2	80
1015	1	2	2	1	1	2	1	1	108	4	1	4	4	4	1	4	2	2	80
1016	0	2	1	3	2	2	2	3	108	4	1	4	4	4	1	4	2	2	80
1017	1	2	2	1	2	1	1	2	108	5	1	4	4	4	1	4	2	2	80
1018	0	2	1	3	2	3	2	3	108	5	1	4	4	4	1	4	2	2	80
1019	0	1	1	3	2	2	1	3	108	6	2	4	4	4	1	4	2	2	80
1020	1	1	1	2	2	3	2	3	108	6	2	4	4	4	1	4	2	2	80
1021	1	2	1	2	1	1	2	1	110	1	1	3	5	5	1	4	1	1	82
1022	0	1	2	1	2	3	2	3	110	1	1	3	5	5	1	4	1	1	82
1023	1	1	0	3	1	2	1	2	110	2	1	3	5	5	1	4	1	1	82
1024	0	2	2	3	1	1	2	3	110	2	1	3	5	5	1	4	1	1	82
1025	0	1	2	2	2	2	2	3	110	3	2	3	5	5	1	4	1	1	82
1026	1	1	0	3	1	1	1	3	110	3	2	3	5	5	1	4	1	1	82
1027	1	1	2	1	2	1	2	3	110	4	1	3	5	5	1	4	1	1	82
1028	0	1	1	3	2	1	2	1	110	4	1	3	5	5	1	4	1	1	82
1029	0	1	1	2	1	2	1	3	110	5	2	3	5	5	1	4	1	1	82
1030	1	1	0	3	1	1	2	1	110	5	2	3	5	5	1	4	1	1	82
1031	0	2	0	2	1	3	1	1	110	6	2	3	5	5	1	4	1	1	82
1032	1	1	0	2	2	3	2	2	110	6	2	3	5	5	1	4	1	1	82
1033	0	2	1	1	2	3	1	3	112	1	NA	NA	NA	NA	NA	NA	NA	NA	NA
1034	0	2	0	3	2	2	1	1	112	1	NA	NA	NA	NA	NA	NA	NA	NA	NA
1035	0	NA	NA	NA	NA	NA	NA	NA	112	2	NA	NA	NA	NA	NA	NA	NA	NA	NA
1036	0	NA	NA	NA	NA	NA	NA	NA	112	2	NA	NA	NA	NA	NA	NA	NA	NA	NA
1037	0	NA	NA	NA	NA	NA	NA	NA	112	3	NA	NA	NA	NA	NA	NA	NA	NA	NA
1038	0	NA	NA	NA	NA	NA	NA	NA	112	3	NA	NA	NA	NA	NA	NA	NA	NA	NA
1039	0	NA	NA	NA	NA	NA	NA	NA	112	4	NA	NA	NA	NA	NA	NA	NA	NA	NA
1040	0	NA	NA	NA	NA	NA	NA	NA	112	4	NA	NA	NA	NA	NA	NA	NA	NA	NA
1041	0	NA	NA	NA	NA	NA	NA	NA	112	5	NA	NA	NA	NA	NA	NA	NA	NA	NA
1042	0	NA	NA	NA	NA	NA	NA	NA	112	5	NA	NA	NA	NA	NA	NA	NA	NA	NA
1043	0	NA	NA	NA	NA	NA	NA	NA	112	6	NA	NA	NA	NA	NA	NA	NA	NA	NA
1044	0	NA	NA	NA	NA	NA	NA	NA	112	6	NA	NA	NA	NA	NA	NA	NA	NA	NA
1045	0	NA	NA	NA	NA	NA	NA	NA	114	1	NA	NA	NA	NA	NA	NA	NA	NA	NA
1046	0	NA	NA	NA	NA	NA	NA	NA	114	1	NA	NA	NA	NA	NA	NA	NA	NA	NA
1047	0	NA	NA	NA	NA	NA	NA	NA	114	2	NA	NA	NA	NA	NA	NA	NA	NA	NA
1048	0	NA	NA	NA	NA	NA	NA	NA	114	2	NA	NA	NA	NA	NA	NA	NA	NA	NA
1049	0	NA	NA	NA	NA	NA	NA	NA	114	3	NA	NA	NA	NA	NA	NA	NA	NA	NA
1050	0	NA	NA	NA	NA	NA	NA	NA	114	3	NA	NA	NA	NA	NA	NA	NA	NA	NA
1051	0	NA	NA	NA	NA	NA	NA	NA	114	4	NA	NA	NA	NA	NA	NA	NA	NA	NA
1052	0	NA	NA	NA	NA	NA	NA	NA	114	4	NA	NA	NA	NA	NA	NA	NA	NA	NA
1053	0	NA	NA	NA	NA	NA	NA	NA	114	5	NA	NA	NA	NA	NA	NA	NA	NA	NA
1054	0	NA	NA	NA	NA	NA	NA	NA	114	5	NA	NA	NA	NA	NA	NA	NA	NA	NA
1055	0	NA	NA	NA	NA	NA	NA	NA	114	6	NA	NA	NA	NA	NA	NA	NA	NA	NA
1056	0	NA	NA	NA	NA	NA	NA	NA	114	6	NA	NA	NA	NA	NA	NA	NA	NA	NA
1057	1	1	0	1	1	3	2	2	115	1	1	4	4	4	1	3	1	1	75
1058	0	2	2	2	1	3	2	2	115	1	1	4	4	4	1	3	1	1	75
1059	1	2	0	1	1	1	1	2	115	2	1	4	4	4	1	3	1	1	75
1060	0	2	2	3	2	1	1	2	115	2	1	4	4	4	1	3	1	1	75
1061	0	1	2	2	2	3	2	1	115	3	2	4	4	4	1	3	1	1	75
1062	1	2	0	1	2	3	2	3	115	3	2	4	4	4	1	3	1	1	75
1063	0	2	1	1	1	3	2	2	115	4	2	4	4	4	1	3	1	1	75
1064	1	2	0	3	2	1	1	1	115	4	2	4	4	4	1	3	1	1	75
1065	1	2	1	2	2	3	2	1	115	5	1	4	4	4	1	3	1	1	75
1066	0	2	0	2	2	1	2	1	115	5	1	4	4	4	1	3	1	1	75
1067	0	2	1	3	1	1	2	2	115	6	2	4	4	4	1	3	1	1	75
1068	1	2	1	1	2	1	1	1	115	6	2	4	4	4	1	3	1	1	75
1069	0	2	2	3	2	2	1	2	117	1	2	4	4	4	1	4	3	1	80
1070	1	2	2	1	2	3	1	1	117	1	2	4	4	4	1	4	3	1	80
1071	0	1	1	3	2	1	1	1	117	2	2	4	4	4	1	4	3	1	80
1072	1	1	2	2	2	1	2	3	117	2	2	4	4	4	1	4	3	1	80
1073	0	2	0	2	2	1	2	1	117	3	2	4	4	4	1	4	3	1	80
1074	1	2	0	1	1	1	1	2	117	3	2	4	4	4	1	4	3	1	80
1075	1	1	1	3	2	2	2	3	117	4	1	4	4	4	1	4	3	1	80
1076	0	2	0	3	1	2	1	1	117	4	1	4	4	4	1	4	3	1	80
1077	1	1	0	2	1	1	2	2	117	5	1	4	4	4	1	4	3	1	80
1078	0	2	2	1	2	2	1	2	117	5	1	4	4	4	1	4	3	1	80
1079	0	2	0	3	1	2	1	3	117	6	2	4	4	4	1	4	3	1	80
1080	1	1	1	3	2	2	1	2	117	6	2	4	4	4	1	4	3	1	80
1081	1	1	2	1	1	1	2	3	118	1	1	3	4	5	1	5	2	1	75
1082	0	1	2	2	2	2	1	3	118	1	1	3	4	5	1	5	2	1	75
1083	0	2	1	2	2	1	2	3	118	2	2	3	4	5	1	5	2	1	75
1084	1	1	0	1	2	3	1	3	118	2	2	3	4	5	1	5	2	1	75
1085	1	2	1	1	2	3	2	2	118	3	1	3	4	5	1	5	2	1	75
1086	0	2	2	1	2	3	1	2	118	3	1	3	4	5	1	5	2	1	75
1087	0	1	1	2	1	3	2	2	118	4	2	3	4	5	1	5	2	1	75
1088	1	1	0	2	1	1	2	2	118	4	2	3	4	5	1	5	2	1	75
1089	1	2	0	1	1	1	2	1	118	5	1	3	4	5	1	5	2	1	75
1090	0	2	1	3	2	2	2	3	118	5	1	3	4	5	1	5	2	1	75
1091	1	2	0	1	2	2	1	3	118	6	1	3	4	5	1	5	2	1	75
1092	0	2	2	2	1	2	1	3	118	6	1	3	4	5	1	5	2	1	75
1093	0	2	2	3	2	2	1	2	120	1	2	2	3	5	1	3	2	1	80
1094	1	1	1	2	1	2	2	1	120	1	2	2	3	5	1	3	2	1	80
1095	1	1	1	1	2	3	2	3	120	2	1	2	3	5	1	3	2	1	80
1096	0	1	2	2	2	3	1	3	120	2	1	2	3	5	1	3	2	1	80
1097	0	1	1	3	1	3	1	1	120	3	2	2	3	5	1	3	2	1	80
1098	1	1	0	1	2	1	2	3	120	3	2	2	3	5	1	3	2	1	80
1099	1	2	1	1	1	2	2	3	120	4	1	2	3	5	1	3	2	1	80
1100	0	1	1	3	2	3	1	2	120	4	1	2	3	5	1	3	2	1	80
1101	0	2	1	2	2	1	1	1	120	5	2	2	3	5	1	3	2	1	80
1102	1	1	1	2	2	1	2	1	120	5	2	2	3	5	1	3	2	1	80
1103	1	1	0	2	1	1	2	3	120	6	1	2	3	5	1	3	2	1	80
1104	0	1	0	1	1	2	1	3	120	6	1	2	3	5	1	3	2	1	80
1105	1	1	1	2	2	1	1	1	121	1	1	5	5	3	1	4	2	1	75
1106	0	2	1	2	2	1	2	1	121	1	1	5	5	3	1	4	2	1	75
1107	1	1	1	3	1	2	1	2	121	2	1	5	5	3	1	4	2	1	75
1108	0	2	2	2	1	3	1	2	121	2	1	5	5	3	1	4	2	1	75
1109	0	1	2	3	2	1	1	2	121	3	2	5	5	3	1	4	2	1	75
1110	1	1	2	2	2	1	2	3	121	3	2	5	5	3	1	4	2	1	75
1111	1	1	1	2	1	3	2	3	121	4	1	5	5	3	1	4	2	1	75
1112	0	1	0	3	2	3	1	3	121	4	1	5	5	3	1	4	2	1	75
1113	0	1	1	2	2	3	2	2	121	5	2	5	5	3	1	4	2	1	75
1114	1	1	0	1	2	1	2	3	121	5	2	5	5	3	1	4	2	1	75
1115	1	1	1	1	1	3	1	3	121	6	1	5	5	3	1	4	2	1	75
1116	0	2	2	2	1	3	1	2	121	6	1	5	5	3	1	4	2	1	75
1117	1	2	2	2	1	2	2	3	122	1	1	2	3	5	1	5	NA	1	NA
1118	0	1	2	3	1	3	1	2	122	1	1	2	3	5	1	5	NA	1	NA
1119	0	2	2	1	2	3	1	2	122	2	2	2	3	5	1	5	NA	1	NA
1120	1	2	2	1	2	1	1	2	122	2	2	2	3	5	1	5	NA	1	NA
1121	1	2	1	1	1	1	2	2	122	3	1	2	3	5	1	5	NA	1	NA
1122	0	1	1	1	1	3	2	2	122	3	1	2	3	5	1	5	NA	1	NA
1123	1	2	1	2	1	2	2	3	122	4	1	2	3	5	1	5	NA	1	NA
1124	0	1	1	3	1	3	1	2	122	4	1	2	3	5	1	5	NA	1	NA
1125	1	1	1	2	2	1	2	3	122	5	1	2	3	5	1	5	NA	1	NA
1126	0	2	2	3	2	2	2	2	122	5	1	2	3	5	1	5	NA	1	NA
1127	0	2	2	2	1	1	1	1	122	6	2	2	3	5	1	5	NA	1	NA
1128	1	1	0	1	2	3	2	2	122	6	2	2	3	5	1	5	NA	1	NA
1129	1	1	0	1	1	3	2	1	123	1	1	3	5	4	1	4	1	1	75
1130	0	2	1	3	2	1	1	2	123	1	1	3	5	4	1	4	1	1	75
1131	0	2	2	1	2	2	2	2	123	2	2	3	5	4	1	4	1	1	75
1132	1	1	2	1	1	2	2	1	123	2	2	3	5	4	1	4	1	1	75
1133	1	1	2	1	1	2	2	1	123	3	1	3	5	4	1	4	1	1	75
1134	0	1	0	2	2	3	1	1	123	3	1	3	5	4	1	4	1	1	75
1135	0	1	1	2	1	3	2	3	123	4	2	3	5	4	1	4	1	1	75
1136	1	1	0	1	1	3	2	1	123	4	2	3	5	4	1	4	1	1	75
1137	1	1	0	1	2	3	1	1	123	5	1	3	5	4	1	4	1	1	75
1138	0	1	1	3	2	1	2	3	123	5	1	3	5	4	1	4	1	1	75
1139	0	2	2	1	1	3	2	1	123	6	2	3	5	4	1	4	1	1	75
1140	1	2	0	1	1	2	2	2	123	6	2	3	5	4	1	4	1	1	75
1141	0	2	2	2	2	1	2	3	124	1	2	4	3	5	1	5	3	1	80
1142	1	1	2	1	1	1	1	3	124	1	2	4	3	5	1	5	3	1	80
1143	1	1	0	3	2	2	2	2	124	2	1	4	3	5	1	5	3	1	80
1144	0	2	0	3	1	3	1	2	124	2	1	4	3	5	1	5	3	1	80
1145	1	1	1	1	2	3	1	2	124	3	1	4	3	5	1	5	3	1	80
1146	0	1	0	3	1	1	2	1	124	3	1	4	3	5	1	5	3	1	80
1147	0	2	1	2	1	1	1	1	124	4	2	4	3	5	1	5	3	1	80
1148	1	2	1	1	1	1	2	3	124	4	2	4	3	5	1	5	3	1	80
1149	0	1	1	2	2	3	1	3	124	5	2	4	3	5	1	5	3	1	80
1150	1	2	2	1	1	1	1	2	124	5	2	4	3	5	1	5	3	1	80
1151	0	1	1	2	1	3	1	2	124	6	2	4	3	5	1	5	3	1	80
1152	1	2	0	2	2	1	2	3	124	6	2	4	3	5	1	5	3	1	80
1153	0	1	0	3	2	1	2	2	125	1	2	4	4	4	1	3	1	1	72
1154	1	2	2	2	2	1	2	2	125	1	2	4	4	4	1	3	1	1	72
1155	0	1	2	3	2	1	2	2	125	2	2	4	4	4	1	3	1	1	72
1156	1	2	0	2	1	3	2	1	125	2	2	4	4	4	1	3	1	1	72
1157	0	2	2	3	1	2	2	2	125	3	2	4	4	4	1	3	1	1	72
1158	1	1	1	3	1	3	2	2	125	3	2	4	4	4	1	3	1	1	72
1159	0	2	0	3	1	2	1	1	125	4	2	4	4	4	1	3	1	1	72
1160	1	2	0	2	2	3	2	2	125	4	2	4	4	4	1	3	1	1	72
1161	0	1	2	3	2	3	1	2	125	5	2	4	4	4	1	3	1	1	72
1162	1	1	0	3	1	1	2	3	125	5	2	4	4	4	1	3	1	1	72
1163	0	2	2	2	2	1	2	1	125	6	2	4	4	4	1	3	1	1	72
1164	1	2	2	1	1	1	1	2	125	6	2	4	4	4	1	3	1	1	72
1165	1	1	2	2	2	1	1	1	126	1	1	3	4	4	1	3	1	2	80
1166	0	1	0	2	2	3	1	3	126	1	1	3	4	4	1	3	1	2	80
1167	0	2	2	1	2	3	1	2	126	2	2	3	4	4	1	3	1	2	80
1168	1	2	1	1	2	1	2	2	126	2	2	3	4	4	1	3	1	2	80
1169	1	1	2	2	1	3	1	2	126	3	1	3	4	4	1	3	1	2	80
1170	0	2	1	3	1	1	2	3	126	3	1	3	4	4	1	3	1	2	80
1171	0	2	1	2	1	2	2	2	126	4	2	3	4	4	1	3	1	2	80
1172	1	1	1	1	2	2	1	3	126	4	2	3	4	4	1	3	1	2	80
1173	1	2	2	1	2	2	2	3	126	5	1	3	4	4	1	3	1	2	80
1174	0	1	1	2	2	1	1	2	126	5	1	3	4	4	1	3	1	2	80
1175	0	2	0	3	2	2	1	2	126	6	2	3	4	4	1	3	1	2	80
1176	1	1	0	2	2	2	1	2	126	6	2	3	4	4	1	3	1	2	80
1177	0	2	0	3	1	1	1	1	127	1	NA	NA	NA	NA	NA	NA	NA	NA	NA
1178	0	2	1	1	1	1	1	2	127	1	NA	NA	NA	NA	NA	NA	NA	NA	NA
1179	0	1	1	1	1	1	2	1	127	2	NA	NA	NA	NA	NA	NA	NA	NA	NA
1180	0	1	2	3	2	2	2	3	127	2	NA	NA	NA	NA	NA	NA	NA	NA	NA
1181	0	1	1	2	2	3	2	1	127	3	NA	NA	NA	NA	NA	NA	NA	NA	NA
1182	0	1	1	2	1	1	2	2	127	3	NA	NA	NA	NA	NA	NA	NA	NA	NA
1183	0	NA	NA	NA	NA	NA	NA	NA	127	4	NA	NA	NA	NA	NA	NA	NA	NA	NA
1184	0	NA	NA	NA	NA	NA	NA	NA	127	4	NA	NA	NA	NA	NA	NA	NA	NA	NA
1185	0	NA	NA	NA	NA	NA	NA	NA	127	5	NA	NA	NA	NA	NA	NA	NA	NA	NA
1186	0	NA	NA	NA	NA	NA	NA	NA	127	5	NA	NA	NA	NA	NA	NA	NA	NA	NA
1187	0	NA	NA	NA	NA	NA	NA	NA	127	6	NA	NA	NA	NA	NA	NA	NA	NA	NA
1188	0	NA	NA	NA	NA	NA	NA	NA	127	6	NA	NA	NA	NA	NA	NA	NA	NA	NA
1189	1	2	0	3	2	1	1	3	128	1	1	4	3	5	1	5	4	1	75
1190	0	2	0	2	2	3	1	1	128	1	1	4	3	5	1	5	4	1	75
1191	0	2	0	3	1	2	1	1	128	2	2	4	3	5	1	5	4	1	75
1192	1	1	0	2	2	1	2	1	128	2	2	4	3	5	1	5	4	1	75
1193	1	2	1	1	1	3	2	3	128	3	1	4	3	5	1	5	4	1	75
1194	0	2	0	1	1	3	1	1	128	3	1	4	3	5	1	5	4	1	75
1195	0	2	2	2	1	3	1	3	128	4	2	4	3	5	1	5	4	1	75
1196	1	2	1	3	1	1	1	1	128	4	2	4	3	5	1	5	4	1	75
1197	1	1	0	2	1	1	1	2	128	5	1	4	3	5	1	5	4	1	75
1198	0	2	1	1	2	3	2	3	128	5	1	4	3	5	1	5	4	1	75
1199	1	1	0	1	2	1	2	2	128	6	1	4	3	5	1	5	4	1	75
1200	0	1	1	3	1	2	2	1	128	6	1	4	3	5	1	5	4	1	75
1201	1	1	2	2	1	3	1	1	129	1	1	4	4	5	1	5	4	1	80
1202	0	2	2	1	1	2	1	3	129	1	1	4	4	5	1	5	4	1	80
1203	0	1	2	3	2	3	2	2	129	2	2	4	4	5	1	5	4	1	80
1204	1	2	2	1	2	3	2	2	129	2	2	4	4	5	1	5	4	1	80
1205	1	2	1	3	2	2	2	3	129	3	1	4	4	5	1	5	4	1	80
1206	0	2	1	2	1	3	1	1	129	3	1	4	4	5	1	5	4	1	80
1207	0	1	2	2	1	3	1	2	129	4	2	4	4	5	1	5	4	1	80
1208	1	2	2	1	2	1	1	2	129	4	2	4	4	5	1	5	4	1	80
1209	1	1	0	1	2	3	1	3	129	5	1	4	4	5	1	5	4	1	80
1210	0	2	0	3	2	2	1	1	129	5	1	4	4	5	1	5	4	1	80
1211	1	1	2	3	1	1	2	2	129	6	1	4	4	5	1	5	4	1	80
1212	0	2	2	3	1	1	2	2	129	6	1	4	4	5	1	5	4	1	80
1213	0	2	2	1	2	3	2	3	130	1	2	4	5	4	2	3	3	2	75
1214	1	1	2	2	1	2	1	2	130	1	2	4	5	4	2	3	3	2	75
1215	1	2	2	1	2	3	2	2	130	2	1	4	5	4	2	3	3	2	75
1216	0	2	2	3	1	2	1	1	130	2	1	4	5	4	2	3	3	2	75
1217	1	1	2	2	2	1	1	2	130	3	1	4	5	4	2	3	3	2	75
1218	0	2	0	2	2	1	1	1	130	3	1	4	5	4	2	3	3	2	75
1219	0	1	0	3	1	2	2	1	130	4	2	4	5	4	2	3	3	2	75
1220	1	2	2	1	1	1	2	3	130	4	2	4	5	4	2	3	3	2	75
1221	0	2	2	2	2	2	2	3	130	5	2	4	5	4	2	3	3	2	75
1222	1	2	0	1	2	2	1	3	130	5	2	4	5	4	2	3	3	2	75
1223	0	1	2	3	1	2	1	2	130	6	2	4	5	4	2	3	3	2	75
1224	1	2	1	1	2	2	1	2	130	6	2	4	5	4	2	3	3	2	75
1225	1	1	0	1	1	3	2	1	131	1	1	3	5	5	1	5	3	1	80
1226	0	2	2	2	1	3	2	1	131	1	1	3	5	5	1	5	3	1	80
1227	0	2	1	2	1	2	1	1	131	2	2	3	5	5	1	5	3	1	80
1228	1	2	1	2	1	2	2	2	131	2	2	3	5	5	1	5	3	1	80
1229	0	1	1	3	1	3	1	1	131	3	2	3	5	5	1	5	3	1	80
1230	1	2	0	2	1	1	2	1	131	3	2	3	5	5	1	5	3	1	80
1231	1	2	2	2	1	1	1	3	131	4	1	3	5	5	1	5	3	1	80
1232	0	2	2	3	2	2	1	3	131	4	1	3	5	5	1	5	3	1	80
1233	0	1	2	3	2	1	2	3	131	5	2	3	5	5	1	5	3	1	80
1234	1	1	0	1	1	1	1	2	131	5	2	3	5	5	1	5	3	1	80
1235	1	1	1	1	2	1	1	3	131	6	1	3	5	5	1	5	3	1	80
1236	0	2	0	2	1	3	1	1	131	6	1	3	5	5	1	5	3	1	80
1237	0	1	1	3	2	3	2	1	133	1	2	5	5	3	1	3	1	1	83
1238	1	2	2	2	1	3	2	3	133	1	2	5	5	3	1	3	1	1	83
1239	1	1	1	3	1	1	2	2	133	2	1	5	5	3	1	3	1	1	83
1240	0	2	1	3	2	1	2	2	133	2	1	5	5	3	1	3	1	1	83
1241	0	2	2	1	1	3	2	1	133	3	2	5	5	3	1	3	1	1	83
1242	1	1	0	1	1	1	1	3	133	3	2	5	5	3	1	3	1	1	83
1243	0	2	2	1	2	3	1	3	133	4	2	5	5	3	1	3	1	1	83
1244	1	1	1	2	1	3	1	3	133	4	2	5	5	3	1	3	1	1	83
1245	1	2	1	1	2	3	1	1	133	5	1	5	5	3	1	3	1	1	83
1246	0	2	0	3	2	1	1	1	133	5	1	5	5	3	1	3	1	1	83
1247	1	1	1	2	2	1	1	1	133	6	1	5	5	3	1	3	1	1	83
1248	0	2	0	3	2	2	1	2	133	6	1	5	5	3	1	3	1	1	83
1249	0	1	2	3	1	3	1	3	134	1	NA	NA	NA	NA	NA	NA	NA	NA	NA
1250	0	1	1	1	1	2	1	2	134	1	NA	NA	NA	NA	NA	NA	NA	NA	NA
1251	0	1	1	1	1	2	1	3	134	2	NA	NA	NA	NA	NA	NA	NA	NA	NA
1252	0	1	2	2	2	1	2	1	134	2	NA	NA	NA	NA	NA	NA	NA	NA	NA
1253	0	2	2	1	1	3	2	3	134	3	NA	NA	NA	NA	NA	NA	NA	NA	NA
1254	0	1	2	2	1	2	1	3	134	3	NA	NA	NA	NA	NA	NA	NA	NA	NA
1255	0	1	1	3	2	2	1	3	134	4	NA	NA	NA	NA	NA	NA	NA	NA	NA
1256	0	2	2	1	1	3	1	3	134	4	NA	NA	NA	NA	NA	NA	NA	NA	NA
1257	0	1	0	2	1	1	2	1	134	5	NA	NA	NA	NA	NA	NA	NA	NA	NA
1258	0	2	2	3	2	1	2	1	134	5	NA	NA	NA	NA	NA	NA	NA	NA	NA
1259	0	NA	NA	NA	NA	NA	NA	NA	134	6	NA	NA	NA	NA	NA	NA	NA	NA	NA
1260	0	NA	NA	NA	NA	NA	NA	NA	134	6	NA	NA	NA	NA	NA	NA	NA	NA	NA
1261	1	2	1	1	2	3	1	1	135	1	1	4	4	4	1	4	3	2	75
1262	0	2	1	2	1	3	1	2	135	1	1	4	4	4	1	4	3	2	75
1263	1	1	1	1	1	2	2	3	135	2	1	4	4	4	1	4	3	2	75
1264	0	1	2	2	1	3	2	1	135	2	1	4	4	4	1	4	3	2	75
1265	0	2	2	1	2	3	2	3	135	3	2	4	4	4	1	4	3	2	75
1266	1	1	0	1	1	3	2	3	135	3	2	4	4	4	1	4	3	2	75
1267	0	1	2	2	2	3	1	1	135	4	2	4	4	4	1	4	3	2	75
1268	1	2	2	1	1	2	1	2	135	4	2	4	4	4	1	4	3	2	75
1269	0	1	2	3	1	3	1	2	135	5	2	4	4	4	1	4	3	2	75
1270	1	1	0	1	2	1	2	2	135	5	2	4	4	4	1	4	3	2	75
1271	0	2	2	3	2	2	2	2	135	6	2	4	4	4	1	4	3	2	75
1272	1	2	2	2	2	1	1	1	135	6	2	4	4	4	1	4	3	2	75
1273	0	2	2	3	2	3	1	3	137	1	2	4	5	4	1	4	2	1	80
1274	1	1	2	3	2	1	2	2	137	1	2	4	5	4	1	4	2	1	80
1275	1	1	2	2	2	1	1	1	137	2	1	4	5	4	1	4	2	1	80
1276	0	1	1	2	1	3	1	1	137	2	1	4	5	4	1	4	2	1	80
1277	1	1	2	1	1	2	1	2	137	3	1	4	5	4	1	4	2	1	80
1278	0	2	2	1	1	3	1	1	137	3	1	4	5	4	1	4	2	1	80
1279	1	2	1	3	2	1	2	3	137	4	1	4	5	4	1	4	2	1	80
1280	0	2	2	3	1	2	2	2	137	4	1	4	5	4	1	4	2	1	80
1281	1	1	1	2	1	2	1	3	137	5	1	4	5	4	1	4	2	1	80
1282	0	2	0	1	1	2	2	2	137	5	1	4	5	4	1	4	2	1	80
1283	0	2	0	3	1	2	1	3	137	6	2	4	5	4	1	4	2	1	80
1284	1	2	2	1	1	1	2	2	137	6	2	4	5	4	1	4	2	1	80
1285	0	1	2	2	1	3	1	2	138	1	2	4	4	5	1	3	NA	1	81
1286	1	1	2	1	1	1	1	1	138	1	2	4	4	5	1	3	NA	1	81
1287	1	1	1	1	1	3	2	1	138	2	1	4	4	5	1	3	NA	1	81
1288	0	2	0	3	2	2	2	3	138	2	1	4	4	5	1	3	NA	1	81
1289	0	2	2	1	1	2	1	2	138	3	2	4	4	5	1	3	NA	1	81
1290	1	2	0	2	1	2	1	3	138	3	2	4	4	5	1	3	NA	1	81
1291	1	1	0	2	1	3	2	2	138	4	1	4	4	5	1	3	NA	1	81
1292	0	2	1	1	1	2	2	1	138	4	1	4	4	5	1	3	NA	1	81
1293	1	1	1	1	1	2	1	1	138	5	1	4	4	5	1	3	NA	1	81
1294	0	1	1	2	2	2	1	1	138	5	1	4	4	5	1	3	NA	1	81
1295	0	2	1	2	1	3	1	3	138	6	2	4	4	5	1	3	NA	1	81
1296	1	2	2	1	2	2	2	1	138	6	2	4	4	5	1	3	NA	1	81
1297	0	2	2	2	1	1	1	3	139	1	2	3	3	4	2	5	3	1	80
1298	1	2	1	3	2	2	2	1	139	1	2	3	3	4	2	5	3	1	80
1299	0	2	2	3	2	1	2	3	139	2	2	3	3	4	2	5	3	1	80
1300	1	2	1	2	2	2	2	1	139	2	2	3	3	4	2	5	3	1	80
1301	1	2	2	1	2	3	2	2	139	3	1	3	3	4	2	5	3	1	80
1302	0	2	1	3	1	3	2	3	139	3	1	3	3	4	2	5	3	1	80
1303	0	1	0	3	2	2	1	3	139	4	2	3	3	4	2	5	3	1	80
1304	1	2	1	3	2	1	2	3	139	4	2	3	3	4	2	5	3	1	80
1305	1	2	1	2	2	3	1	3	139	5	1	3	3	4	2	5	3	1	80
1306	0	2	2	3	1	3	1	2	139	5	1	3	3	4	2	5	3	1	80
1307	1	2	1	3	2	1	1	3	139	6	1	3	3	4	2	5	3	1	80
1308	0	1	0	3	2	3	2	1	139	6	1	3	3	4	2	5	3	1	80
1309	0	2	0	3	1	1	2	1	140	1	2	5	4	4	2	4	3	3	70
1310	1	2	0	2	1	1	2	2	140	1	2	5	4	4	2	4	3	3	70
1311	1	2	1	3	1	3	2	2	140	2	1	5	4	4	2	4	3	3	70
1312	0	1	0	3	1	3	2	1	140	2	1	5	4	4	2	4	3	3	70
1313	1	2	2	2	2	2	2	3	140	3	1	5	4	4	2	4	3	3	70
1314	0	2	0	3	1	1	1	2	140	3	1	5	4	4	2	4	3	3	70
1315	0	1	2	3	2	3	2	2	140	4	2	5	4	4	2	4	3	3	70
1316	1	2	2	1	1	1	2	3	140	4	2	5	4	4	2	4	3	3	70
1317	1	2	2	1	1	3	2	2	140	5	1	5	4	4	2	4	3	3	70
1318	0	2	2	2	2	2	2	1	140	5	1	5	4	4	2	4	3	3	70
1319	0	1	1	3	1	3	2	1	140	6	2	5	4	4	2	4	3	3	70
1320	1	1	1	1	1	1	2	3	140	6	2	5	4	4	2	4	3	3	70
1321	0	1	1	3	2	2	2	1	142	1	NA	NA	NA	NA	NA	NA	NA	NA	NA
1322	0	2	2	3	2	1	2	1	142	1	NA	NA	NA	NA	NA	NA	NA	NA	NA
1323	0	NA	NA	NA	NA	NA	NA	NA	142	2	NA	NA	NA	NA	NA	NA	NA	NA	NA
1324	0	NA	NA	NA	NA	NA	NA	NA	142	2	NA	NA	NA	NA	NA	NA	NA	NA	NA
1325	0	NA	NA	NA	NA	NA	NA	NA	142	3	NA	NA	NA	NA	NA	NA	NA	NA	NA
1326	0	NA	NA	NA	NA	NA	NA	NA	142	3	NA	NA	NA	NA	NA	NA	NA	NA	NA
1327	0	NA	NA	NA	NA	NA	NA	NA	142	4	NA	NA	NA	NA	NA	NA	NA	NA	NA
1328	0	NA	NA	NA	NA	NA	NA	NA	142	4	NA	NA	NA	NA	NA	NA	NA	NA	NA
1329	0	NA	NA	NA	NA	NA	NA	NA	142	5	NA	NA	NA	NA	NA	NA	NA	NA	NA
1330	0	NA	NA	NA	NA	NA	NA	NA	142	5	NA	NA	NA	NA	NA	NA	NA	NA	NA
1331	0	NA	NA	NA	NA	NA	NA	NA	142	6	NA	NA	NA	NA	NA	NA	NA	NA	NA
1332	0	NA	NA	NA	NA	NA	NA	NA	142	6	NA	NA	NA	NA	NA	NA	NA	NA	NA
1333	1	2	1	1	2	1	1	3	143	1	1	3	4	4	1	3	3	1	85
1334	0	1	2	2	2	3	1	2	143	1	1	3	4	4	1	3	3	1	85
1335	0	2	0	2	2	3	2	1	143	2	2	3	4	4	1	3	3	1	85
1336	1	1	1	1	2	3	1	3	143	2	2	3	4	4	1	3	3	1	85
1337	1	1	1	3	2	1	1	2	143	3	1	3	4	4	1	3	3	1	85
1338	0	1	2	3	1	1	1	2	143	3	1	3	4	4	1	3	3	1	85
1339	1	2	0	1	2	2	1	1	143	4	1	3	4	4	1	3	3	1	85
1340	0	2	0	3	1	3	2	1	143	4	1	3	4	4	1	3	3	1	85
1341	1	1	0	2	1	2	1	2	143	5	1	3	4	4	1	3	3	1	85
1342	0	1	2	2	2	1	2	3	143	5	1	3	4	4	1	3	3	1	85
1343	1	2	0	1	2	1	2	1	143	6	1	3	4	4	1	3	3	1	85
1344	0	1	2	3	1	2	2	1	143	6	1	3	4	4	1	3	3	1	85
1345	0	NA	NA	NA	NA	NA	NA	NA	144	1	NA	NA	NA	NA	NA	NA	NA	NA	NA
1346	0	NA	NA	NA	NA	NA	NA	NA	144	1	NA	NA	NA	NA	NA	NA	NA	NA	NA
1347	0	NA	NA	NA	NA	NA	NA	NA	144	2	NA	NA	NA	NA	NA	NA	NA	NA	NA
1348	0	NA	NA	NA	NA	NA	NA	NA	144	2	NA	NA	NA	NA	NA	NA	NA	NA	NA
1349	0	NA	NA	NA	NA	NA	NA	NA	144	3	NA	NA	NA	NA	NA	NA	NA	NA	NA
1350	0	NA	NA	NA	NA	NA	NA	NA	144	3	NA	NA	NA	NA	NA	NA	NA	NA	NA
1351	0	NA	NA	NA	NA	NA	NA	NA	144	4	NA	NA	NA	NA	NA	NA	NA	NA	NA
1352	0	NA	NA	NA	NA	NA	NA	NA	144	4	NA	NA	NA	NA	NA	NA	NA	NA	NA
1353	0	NA	NA	NA	NA	NA	NA	NA	144	5	NA	NA	NA	NA	NA	NA	NA	NA	NA
1354	0	NA	NA	NA	NA	NA	NA	NA	144	5	NA	NA	NA	NA	NA	NA	NA	NA	NA
1355	0	NA	NA	NA	NA	NA	NA	NA	144	6	NA	NA	NA	NA	NA	NA	NA	NA	NA
1356	0	NA	NA	NA	NA	NA	NA	NA	144	6	NA	NA	NA	NA	NA	NA	NA	NA	NA
1357	0	2	0	1	1	1	1	3	145	1	2	4	4	4	1	4	3	1	85
1358	1	2	1	1	1	1	2	1	145	1	2	4	4	4	1	4	3	1	85
1359	0	1	2	3	1	3	1	3	145	2	2	4	4	4	1	4	3	1	85
1360	1	2	0	3	2	2	2	2	145	2	2	4	4	4	1	4	3	1	85
1361	1	1	2	1	2	1	1	3	145	3	1	4	4	4	1	4	3	1	85
1362	0	1	2	1	1	2	1	1	145	3	1	4	4	4	1	4	3	1	85
1363	0	2	2	3	1	3	2	3	145	4	2	4	4	4	1	4	3	1	85
1364	1	1	2	1	2	2	2	1	145	4	2	4	4	4	1	4	3	1	85
1365	1	2	2	2	2	3	1	2	145	5	1	4	4	4	1	4	3	1	85
1366	0	1	1	3	1	3	1	3	145	5	1	4	4	4	1	4	3	1	85
1367	0	2	2	2	2	3	2	1	145	6	2	4	4	4	1	4	3	1	85
1368	1	2	2	2	1	3	2	2	145	6	2	4	4	4	1	4	3	1	85
1369	0	NA	NA	NA	NA	NA	NA	NA	147	1	NA	NA	NA	NA	NA	NA	NA	NA	NA
1370	0	NA	NA	NA	NA	NA	NA	NA	147	1	NA	NA	NA	NA	NA	NA	NA	NA	NA
1371	0	NA	NA	NA	NA	NA	NA	NA	147	2	NA	NA	NA	NA	NA	NA	NA	NA	NA
1372	0	NA	NA	NA	NA	NA	NA	NA	147	2	NA	NA	NA	NA	NA	NA	NA	NA	NA
1373	0	NA	NA	NA	NA	NA	NA	NA	147	3	NA	NA	NA	NA	NA	NA	NA	NA	NA
1374	0	NA	NA	NA	NA	NA	NA	NA	147	3	NA	NA	NA	NA	NA	NA	NA	NA	NA
1375	0	NA	NA	NA	NA	NA	NA	NA	147	4	NA	NA	NA	NA	NA	NA	NA	NA	NA
1376	0	NA	NA	NA	NA	NA	NA	NA	147	4	NA	NA	NA	NA	NA	NA	NA	NA	NA
1377	0	NA	NA	NA	NA	NA	NA	NA	147	5	NA	NA	NA	NA	NA	NA	NA	NA	NA
1378	0	NA	NA	NA	NA	NA	NA	NA	147	5	NA	NA	NA	NA	NA	NA	NA	NA	NA
1379	0	NA	NA	NA	NA	NA	NA	NA	147	6	NA	NA	NA	NA	NA	NA	NA	NA	NA
1380	0	NA	NA	NA	NA	NA	NA	NA	147	6	NA	NA	NA	NA	NA	NA	NA	NA	NA
1381	1	2	0	2	1	1	2	2	149	1	1	4	3	5	1	3	3	1	75
1382	0	2	1	2	2	1	1	2	149	1	1	4	3	5	1	3	3	1	75
1383	0	1	1	2	2	3	1	2	149	2	2	4	3	5	1	3	3	1	75
1384	1	2	0	3	2	1	2	3	149	2	2	4	3	5	1	3	3	1	75
1385	0	2	1	2	2	3	1	2	149	3	2	4	3	5	1	3	3	1	75
1386	1	2	1	1	2	3	1	1	149	3	2	4	3	5	1	3	3	1	75
1387	0	1	1	2	2	1	2	3	149	4	2	4	3	5	1	3	3	1	75
1388	1	1	0	1	2	3	1	1	149	4	2	4	3	5	1	3	3	1	75
1389	1	2	0	1	1	1	1	1	149	5	1	4	3	5	1	3	3	1	75
1390	0	1	1	2	1	3	2	3	149	5	1	4	3	5	1	3	3	1	75
1391	0	1	2	1	1	3	1	1	149	6	2	4	3	5	1	3	3	1	75
1392	1	1	2	1	2	1	1	3	149	6	2	4	3	5	1	3	3	1	75
1393	1	2	0	2	1	1	1	1	150	1	1	NA	NA	NA	NA	NA	NA	NA	NA
1394	0	2	0	3	2	2	1	1	150	1	1	NA	NA	NA	NA	NA	NA	NA	NA
1395	0	2	2	1	2	2	1	3	150	2	NA	NA	NA	NA	NA	NA	NA	NA	NA
1396	0	1	1	3	2	1	1	1	150	2	NA	NA	NA	NA	NA	NA	NA	NA	NA
1397	0	1	2	1	1	3	2	1	150	3	NA	NA	NA	NA	NA	NA	NA	NA	NA
1398	0	1	1	2	1	2	2	1	150	3	NA	NA	NA	NA	NA	NA	NA	NA	NA
1399	0	1	1	1	2	1	2	2	150	4	NA	NA	NA	NA	NA	NA	NA	NA	NA
1400	0	1	2	1	1	2	1	2	150	4	NA	NA	NA	NA	NA	NA	NA	NA	NA
1401	0	2	2	2	1	2	1	2	150	5	NA	NA	NA	NA	NA	NA	NA	NA	NA
1402	0	1	2	1	2	1	1	2	150	5	NA	NA	NA	NA	NA	NA	NA	NA	NA
1403	0	1	1	3	2	2	1	2	150	6	NA	NA	NA	NA	NA	NA	NA	NA	NA
1404	0	2	1	2	2	2	1	2	150	6	NA	NA	NA	NA	NA	NA	NA	NA	NA
1405	1	1	0	3	2	2	1	2	151	1	1	NA	NA	NA	NA	NA	NA	NA	NA
1406	0	2	2	3	2	1	1	2	151	1	1	NA	NA	NA	NA	NA	NA	NA	NA
1407	0	2	2	2	1	1	2	3	151	2	2	NA	NA	NA	NA	NA	NA	NA	NA
1408	1	1	2	2	2	1	1	1	151	2	2	NA	NA	NA	NA	NA	NA	NA	NA
1409	0	2	1	2	1	1	2	2	151	3	NA	NA	NA	NA	NA	NA	NA	NA	NA
1410	0	1	2	3	2	1	2	3	151	3	NA	NA	NA	NA	NA	NA	NA	NA	NA
1411	0	NA	NA	NA	NA	NA	NA	NA	151	4	NA	NA	NA	NA	NA	NA	NA	NA	NA
1412	0	NA	NA	NA	NA	NA	NA	NA	151	4	NA	NA	NA	NA	NA	NA	NA	NA	NA
1413	0	NA	NA	NA	NA	NA	NA	NA	151	5	NA	NA	NA	NA	NA	NA	NA	NA	NA
1414	0	NA	NA	NA	NA	NA	NA	NA	151	5	NA	NA	NA	NA	NA	NA	NA	NA	NA
1415	0	NA	NA	NA	NA	NA	NA	NA	151	6	NA	NA	NA	NA	NA	NA	NA	NA	NA
1416	0	NA	NA	NA	NA	NA	NA	NA	151	6	NA	NA	NA	NA	NA	NA	NA	NA	NA
1417	0	2	1	1	2	1	1	1	152	1	NA	NA	NA	NA	NA	NA	NA	NA	NA
1418	0	1	0	1	1	1	1	2	152	1	NA	NA	NA	NA	NA	NA	NA	NA	NA
1419	0	NA	NA	NA	NA	NA	NA	NA	152	2	NA	NA	NA	NA	NA	NA	NA	NA	NA
1420	0	NA	NA	NA	NA	NA	NA	NA	152	2	NA	NA	NA	NA	NA	NA	NA	NA	NA
1421	0	NA	NA	NA	NA	NA	NA	NA	152	3	NA	NA	NA	NA	NA	NA	NA	NA	NA
1422	0	NA	NA	NA	NA	NA	NA	NA	152	3	NA	NA	NA	NA	NA	NA	NA	NA	NA
1423	0	NA	NA	NA	NA	NA	NA	NA	152	4	NA	NA	NA	NA	NA	NA	NA	NA	NA
1424	0	NA	NA	NA	NA	NA	NA	NA	152	4	NA	NA	NA	NA	NA	NA	NA	NA	NA
1425	0	NA	NA	NA	NA	NA	NA	NA	152	5	NA	NA	NA	NA	NA	NA	NA	NA	NA
1426	0	NA	NA	NA	NA	NA	NA	NA	152	5	NA	NA	NA	NA	NA	NA	NA	NA	NA
1427	0	NA	NA	NA	NA	NA	NA	NA	152	6	NA	NA	NA	NA	NA	NA	NA	NA	NA
1428	0	NA	NA	NA	NA	NA	NA	NA	152	6	NA	NA	NA	NA	NA	NA	NA	NA	NA
1429	0	1	0	2	2	1	1	3	154	1	NA	NA	NA	NA	NA	NA	NA	NA	NA
1430	0	2	0	1	2	3	1	2	154	1	NA	NA	NA	NA	NA	NA	NA	NA	NA
1431	0	NA	NA	NA	NA	NA	NA	NA	154	2	NA	NA	NA	NA	NA	NA	NA	NA	NA
1432	0	NA	NA	NA	NA	NA	NA	NA	154	2	NA	NA	NA	NA	NA	NA	NA	NA	NA
1433	0	NA	NA	NA	NA	NA	NA	NA	154	3	NA	NA	NA	NA	NA	NA	NA	NA	NA
1434	0	NA	NA	NA	NA	NA	NA	NA	154	3	NA	NA	NA	NA	NA	NA	NA	NA	NA
1435	0	NA	NA	NA	NA	NA	NA	NA	154	4	NA	NA	NA	NA	NA	NA	NA	NA	NA
1436	0	NA	NA	NA	NA	NA	NA	NA	154	4	NA	NA	NA	NA	NA	NA	NA	NA	NA
1437	0	NA	NA	NA	NA	NA	NA	NA	154	5	NA	NA	NA	NA	NA	NA	NA	NA	NA
1438	0	NA	NA	NA	NA	NA	NA	NA	154	5	NA	NA	NA	NA	NA	NA	NA	NA	NA
1439	0	NA	NA	NA	NA	NA	NA	NA	154	6	NA	NA	NA	NA	NA	NA	NA	NA	NA
1440	0	NA	NA	NA	NA	NA	NA	NA	154	6	NA	NA	NA	NA	NA	NA	NA	NA	NA
1441	0	1	0	3	2	2	2	3	155	1	2	4	5	5	1	4	2	1	80
1442	1	1	0	2	1	2	2	2	155	1	2	4	5	5	1	4	2	1	80
1443	0	2	2	2	1	1	2	2	155	2	2	4	5	5	1	4	2	1	80
1444	1	1	2	2	2	1	2	3	155	2	2	4	5	5	1	4	2	1	80
1445	1	1	2	2	2	1	2	2	155	3	1	4	5	5	1	4	2	1	80
1446	0	2	0	3	2	3	1	3	155	3	1	4	5	5	1	4	2	1	80
1447	0	1	2	3	2	3	1	3	155	4	2	4	5	5	1	4	2	1	80
1448	1	1	1	3	2	2	2	1	155	4	2	4	5	5	1	4	2	1	80
1449	1	2	1	2	1	2	2	3	155	5	1	4	5	5	1	4	2	1	80
1450	0	2	1	3	1	3	1	1	155	5	1	4	5	5	1	4	2	1	80
1451	1	1	0	1	2	2	2	1	155	6	1	4	5	5	1	4	2	1	80
1452	0	2	1	1	2	1	1	1	155	6	1	4	5	5	1	4	2	1	80
1453	0	2	2	2	2	1	1	2	156	1	2	NA	NA	NA	NA	NA	NA	NA	NA
1454	1	1	1	3	1	1	2	1	156	1	2	NA	NA	NA	NA	NA	NA	NA	NA
1455	0	1	2	1	2	1	2	2	156	2	NA	NA	NA	NA	NA	NA	NA	NA	NA
1456	0	2	2	3	2	1	2	3	156	2	NA	NA	NA	NA	NA	NA	NA	NA	NA
1457	0	NA	NA	NA	NA	NA	NA	NA	156	3	NA	NA	NA	NA	NA	NA	NA	NA	NA
1458	0	NA	NA	NA	NA	NA	NA	NA	156	3	NA	NA	NA	NA	NA	NA	NA	NA	NA
1459	0	NA	NA	NA	NA	NA	NA	NA	156	4	NA	NA	NA	NA	NA	NA	NA	NA	NA
1460	0	NA	NA	NA	NA	NA	NA	NA	156	4	NA	NA	NA	NA	NA	NA	NA	NA	NA
1461	0	NA	NA	NA	NA	NA	NA	NA	156	5	NA	NA	NA	NA	NA	NA	NA	NA	NA
1462	0	NA	NA	NA	NA	NA	NA	NA	156	5	NA	NA	NA	NA	NA	NA	NA	NA	NA
1463	0	NA	NA	NA	NA	NA	NA	NA	156	6	NA	NA	NA	NA	NA	NA	NA	NA	NA
1464	0	NA	NA	NA	NA	NA	NA	NA	156	6	NA	NA	NA	NA	NA	NA	NA	NA	NA
1465	0	2	2	3	1	3	2	1	157	1	2	4	4	4	1	4	2	1	85
1466	1	1	2	3	2	2	1	3	157	1	2	4	4	4	1	4	2	1	85
1467	0	2	2	1	2	1	1	2	157	2	2	4	4	4	1	4	2	1	85
1468	1	1	1	1	2	3	1	2	157	2	2	4	4	4	1	4	2	1	85
1469	1	1	2	2	2	2	1	3	157	3	1	4	4	4	1	4	2	1	85
1470	0	2	1	3	1	3	1	2	157	3	1	4	4	4	1	4	2	1	85
1471	0	2	1	3	2	2	2	2	157	4	2	4	4	4	1	4	2	1	85
1472	1	1	1	2	1	1	2	2	157	4	2	4	4	4	1	4	2	1	85
1473	0	1	1	2	2	2	2	2	157	5	2	4	4	4	1	4	2	1	85
1474	1	1	1	2	1	1	1	2	157	5	2	4	4	4	1	4	2	1	85
1475	1	1	2	1	2	1	1	3	157	6	1	4	4	4	1	4	2	1	85
1476	0	1	1	2	1	2	2	1	157	6	1	4	4	4	1	4	2	1	85
1477	0	NA	NA	NA	NA	NA	NA	NA	159	1	NA	NA	NA	NA	NA	NA	NA	NA	NA
1478	0	NA	NA	NA	NA	NA	NA	NA	159	1	NA	NA	NA	NA	NA	NA	NA	NA	NA
1479	0	NA	NA	NA	NA	NA	NA	NA	159	2	NA	NA	NA	NA	NA	NA	NA	NA	NA
1480	0	NA	NA	NA	NA	NA	NA	NA	159	2	NA	NA	NA	NA	NA	NA	NA	NA	NA
1481	0	NA	NA	NA	NA	NA	NA	NA	159	3	NA	NA	NA	NA	NA	NA	NA	NA	NA
1482	0	NA	NA	NA	NA	NA	NA	NA	159	3	NA	NA	NA	NA	NA	NA	NA	NA	NA
1483	0	NA	NA	NA	NA	NA	NA	NA	159	4	NA	NA	NA	NA	NA	NA	NA	NA	NA
1484	0	NA	NA	NA	NA	NA	NA	NA	159	4	NA	NA	NA	NA	NA	NA	NA	NA	NA
1485	0	NA	NA	NA	NA	NA	NA	NA	159	5	NA	NA	NA	NA	NA	NA	NA	NA	NA
1486	0	NA	NA	NA	NA	NA	NA	NA	159	5	NA	NA	NA	NA	NA	NA	NA	NA	NA
1487	0	NA	NA	NA	NA	NA	NA	NA	159	6	NA	NA	NA	NA	NA	NA	NA	NA	NA
1488	0	NA	NA	NA	NA	NA	NA	NA	159	6	NA	NA	NA	NA	NA	NA	NA	NA	NA
1489	1	1	1	2	2	1	2	2	160	1	1	5	5	5	1	5	5	1	75
1490	0	2	2	3	2	1	1	1	160	1	1	5	5	5	1	5	5	1	75
1491	0	1	2	1	2	3	2	1	160	2	2	5	5	5	1	5	5	1	75
1492	1	2	1	1	1	1	2	2	160	2	2	5	5	5	1	5	5	1	75
1493	0	1	2	2	1	1	1	2	160	3	2	5	5	5	1	5	5	1	75
1494	1	1	0	1	1	1	2	3	160	3	2	5	5	5	1	5	5	1	75
1495	1	1	1	3	1	1	1	1	160	4	1	5	5	5	1	5	5	1	75
1496	0	2	0	2	1	2	1	3	160	4	1	5	5	5	1	5	5	1	75
1497	0	2	2	2	1	1	2	1	160	5	2	5	5	5	1	5	5	1	75
1498	1	1	1	3	2	2	1	1	160	5	2	5	5	5	1	5	5	1	75
1499	0	2	1	3	1	3	1	3	160	6	2	5	5	5	1	5	5	1	75
1500	1	2	0	3	2	2	2	3	160	6	2	5	5	5	1	5	5	1	75
1501	0	NA	NA	NA	NA	NA	NA	NA	161	1	NA	NA	NA	NA	NA	NA	NA	NA	NA
1502	0	NA	NA	NA	NA	NA	NA	NA	161	1	NA	NA	NA	NA	NA	NA	NA	NA	NA
1503	0	NA	NA	NA	NA	NA	NA	NA	161	2	NA	NA	NA	NA	NA	NA	NA	NA	NA
1504	0	NA	NA	NA	NA	NA	NA	NA	161	2	NA	NA	NA	NA	NA	NA	NA	NA	NA
1505	0	NA	NA	NA	NA	NA	NA	NA	161	3	NA	NA	NA	NA	NA	NA	NA	NA	NA
1506	0	NA	NA	NA	NA	NA	NA	NA	161	3	NA	NA	NA	NA	NA	NA	NA	NA	NA
1507	0	NA	NA	NA	NA	NA	NA	NA	161	4	NA	NA	NA	NA	NA	NA	NA	NA	NA
1508	0	NA	NA	NA	NA	NA	NA	NA	161	4	NA	NA	NA	NA	NA	NA	NA	NA	NA
1509	0	NA	NA	NA	NA	NA	NA	NA	161	5	NA	NA	NA	NA	NA	NA	NA	NA	NA
1510	0	NA	NA	NA	NA	NA	NA	NA	161	5	NA	NA	NA	NA	NA	NA	NA	NA	NA
1511	0	NA	NA	NA	NA	NA	NA	NA	161	6	NA	NA	NA	NA	NA	NA	NA	NA	NA
1512	0	NA	NA	NA	NA	NA	NA	NA	161	6	NA	NA	NA	NA	NA	NA	NA	NA	NA
1513	1	2	0	3	1	3	2	2	163	1	1	3	5	4	1	4	4	2	75
1514	0	2	1	2	2	3	2	2	163	1	1	3	5	4	1	4	4	2	75
1515	0	1	1	1	1	1	2	1	163	2	2	3	5	4	1	4	4	2	75
1516	1	1	1	1	1	1	2	2	163	2	2	3	5	4	1	4	4	2	75
1517	1	1	2	2	2	3	1	1	163	3	1	3	5	4	1	4	4	2	75
1518	0	2	0	2	2	1	1	1	163	3	1	3	5	4	1	4	4	2	75
1519	1	2	0	2	1	3	2	2	163	4	1	3	5	4	1	4	4	2	75
1520	0	2	0	3	2	2	2	3	163	4	1	3	5	4	1	4	4	2	75
1521	0	2	2	1	2	3	1	3	163	5	2	3	5	4	1	4	4	2	75
1522	1	2	2	1	2	1	1	2	163	5	2	3	5	4	1	4	4	2	75
1523	0	2	2	2	2	2	2	1	163	6	2	3	5	4	1	4	4	2	75
1524	1	2	0	3	2	1	1	3	163	6	2	3	5	4	1	4	4	2	75
1525	1	1	1	2	1	2	2	3	164	1	1	5	5	4	1	3	3	1	80
1526	0	1	1	3	2	3	1	2	164	1	1	5	5	4	1	3	3	1	80
1527	1	1	2	1	1	1	1	1	164	2	1	5	5	4	1	3	3	1	80
1528	0	2	0	3	2	1	2	3	164	2	1	5	5	4	1	3	3	1	80
1529	0	1	0	2	2	1	1	2	164	3	2	5	5	4	1	3	3	1	80
1530	1	1	0	2	1	1	2	2	164	3	2	5	5	4	1	3	3	1	80
1531	1	1	2	2	1	3	1	1	164	4	1	5	5	4	1	3	3	1	80
1532	0	1	1	3	2	2	2	2	164	4	1	5	5	4	1	3	3	1	80
1533	0	1	1	3	2	2	2	1	164	5	2	5	5	4	1	3	3	1	80
1534	1	1	0	1	1	1	2	3	164	5	2	5	5	4	1	3	3	1	80
1535	0	2	0	3	1	3	1	3	164	6	2	5	5	4	1	3	3	1	80
1536	1	1	2	3	2	1	1	1	164	6	2	5	5	4	1	3	3	1	80
1537	0	2	1	3	1	2	1	3	166	1	NA	4	4	5	1	5	3	1	75
1538	0	2	1	3	1	2	1	3	166	1	NA	4	4	5	1	5	3	1	75
1539	1	1	2	2	1	1	2	1	166	2	1	4	4	5	1	5	3	1	75
1540	0	2	0	2	1	3	1	3	166	2	1	4	4	5	1	5	3	1	75
1541	0	2	1	3	1	3	1	2	166	3	2	4	4	5	1	5	3	1	75
1542	1	1	1	1	1	3	2	1	166	3	2	4	4	5	1	5	3	1	75
1543	0	2	1	2	1	2	1	3	166	4	2	4	4	5	1	5	3	1	75
1544	1	1	1	1	1	1	2	1	166	4	2	4	4	5	1	5	3	1	75
1545	1	1	2	1	2	3	2	2	166	5	1	4	4	5	1	5	3	1	75
1546	0	2	2	1	2	3	1	2	166	5	1	4	4	5	1	5	3	1	75
1547	1	1	2	1	2	1	2	3	166	6	1	4	4	5	1	5	3	1	75
1548	0	2	2	1	2	1	2	2	166	6	1	4	4	5	1	5	3	1	75
1549	0	2	0	1	1	2	1	1	167	1	2	5	5	5	1	5	4	1	80
1550	1	1	2	2	2	1	2	3	167	1	2	5	5	5	1	5	4	1	80
1551	1	2	1	1	2	2	1	3	167	2	1	5	5	5	1	5	4	1	80
1552	0	2	2	1	2	2	2	1	167	2	1	5	5	5	1	5	4	1	80
1553	0	1	2	3	1	1	2	3	167	3	2	5	5	5	1	5	4	1	80
1554	1	1	0	1	1	3	1	3	167	3	2	5	5	5	1	5	4	1	80
1555	0	1	0	3	2	1	2	2	167	4	2	5	5	5	1	5	4	1	80
1556	1	1	2	2	2	1	2	1	167	4	2	5	5	5	1	5	4	1	80
1557	0	2	2	1	1	3	2	1	167	5	2	5	5	5	1	5	4	1	80
1558	1	1	1	3	2	2	2	3	167	5	2	5	5	5	1	5	4	1	80
1559	0	2	2	2	1	2	2	3	167	6	2	5	5	5	1	5	4	1	80
1560	1	1	1	1	2	1	2	1	167	6	2	5	5	5	1	5	4	1	80
1561	1	1	2	2	1	2	2	3	168	1	1	NA	5	4	1	3	3	2	75
1562	0	1	0	3	2	3	1	3	168	1	1	NA	5	4	1	3	3	2	75
1563	1	2	0	1	2	3	1	3	168	2	1	NA	5	4	1	3	3	2	75
1564	0	2	2	2	1	1	1	2	168	2	1	NA	5	4	1	3	3	2	75
1565	0	1	1	3	2	3	1	2	168	3	2	NA	5	4	1	3	3	2	75
1566	1	1	0	1	2	2	2	1	168	3	2	NA	5	4	1	3	3	2	75
1567	0	2	2	2	2	1	2	3	168	4	2	NA	5	4	1	3	3	2	75
1568	1	2	0	2	2	3	1	2	168	4	2	NA	5	4	1	3	3	2	75
1569	0	2	2	2	1	3	2	2	168	5	2	NA	5	4	1	3	3	2	75
1570	1	2	1	3	2	1	2	2	168	5	2	NA	5	4	1	3	3	2	75
1571	0	2	0	3	1	2	2	1	168	6	2	NA	5	4	1	3	3	2	75
1572	1	1	0	3	2	2	2	2	168	6	2	NA	5	4	1	3	3	2	75
1573	1	1	1	2	2	1	1	3	169	1	1	3	5	4	1	3	2	2	70
1574	0	2	1	1	1	1	2	1	169	1	1	3	5	4	1	3	2	2	70
1575	1	1	0	3	2	1	2	1	169	2	1	3	5	4	1	3	2	2	70
1576	0	2	1	3	2	1	2	1	169	2	1	3	5	4	1	3	2	2	70
1577	0	2	2	3	1	3	2	1	169	3	2	3	5	4	1	3	2	2	70
1578	1	1	1	3	2	2	1	2	169	3	2	3	5	4	1	3	2	2	70
1579	0	2	0	3	2	3	2	1	169	4	2	3	5	4	1	3	2	2	70
1580	1	1	0	1	1	1	2	3	169	4	2	3	5	4	1	3	2	2	70
1581	0	2	1	3	2	3	1	1	169	5	2	3	5	4	1	3	2	2	70
1582	1	2	0	2	1	1	1	1	169	5	2	3	5	4	1	3	2	2	70
1583	1	1	1	3	1	3	2	1	169	6	1	3	5	4	1	3	2	2	70
1584	0	2	0	3	2	1	2	1	169	6	1	3	5	4	1	3	2	2	70
1585	1	1	0	1	2	1	1	2	170	1	1	3	4	3	1	3	3	1	80
1586	0	1	2	2	2	2	2	2	170	1	1	3	4	3	1	3	3	1	80
1587	0	1	0	3	2	3	1	1	170	2	2	3	4	3	1	3	3	1	80
1588	1	2	1	1	2	2	1	2	170	2	2	3	4	3	1	3	3	1	80
1589	0	2	1	2	1	1	1	2	170	3	2	3	4	3	1	3	3	1	80
1590	1	1	2	1	2	2	1	1	170	3	2	3	4	3	1	3	3	1	80
1591	0	2	0	1	2	1	1	2	170	4	NA	3	4	3	1	3	3	1	80
1592	0	2	0	1	2	1	2	2	170	4	NA	3	4	3	1	3	3	1	80
1593	0	1	0	3	1	3	1	3	170	5	NA	3	4	3	1	3	3	1	80
1594	0	1	0	3	2	1	1	2	170	5	NA	3	4	3	1	3	3	1	80
1595	0	2	2	1	2	2	1	1	170	6	NA	3	4	3	1	3	3	1	80
1596	0	2	2	1	2	2	2	3	170	6	NA	3	4	3	1	3	3	1	80
1597	1	1	2	1	2	1	1	2	172	1	1	NA	NA	NA	NA	NA	NA	NA	NA
1598	0	2	0	3	1	3	1	3	172	1	1	NA	NA	NA	NA	NA	NA	NA	NA
1599	0	1	1	1	2	3	2	3	172	2	NA	NA	NA	NA	NA	NA	NA	NA	NA
1600	0	1	2	3	1	1	1	2	172	2	NA	NA	NA	NA	NA	NA	NA	NA	NA
1601	0	NA	NA	NA	NA	NA	NA	NA	172	3	NA	NA	NA	NA	NA	NA	NA	NA	NA
1602	0	NA	NA	NA	NA	NA	NA	NA	172	3	NA	NA	NA	NA	NA	NA	NA	NA	NA
1603	0	NA	NA	NA	NA	NA	NA	NA	172	4	NA	NA	NA	NA	NA	NA	NA	NA	NA
1604	0	NA	NA	NA	NA	NA	NA	NA	172	4	NA	NA	NA	NA	NA	NA	NA	NA	NA
1605	0	NA	NA	NA	NA	NA	NA	NA	172	5	NA	NA	NA	NA	NA	NA	NA	NA	NA
1606	0	NA	NA	NA	NA	NA	NA	NA	172	5	NA	NA	NA	NA	NA	NA	NA	NA	NA
1607	0	NA	NA	NA	NA	NA	NA	NA	172	6	NA	NA	NA	NA	NA	NA	NA	NA	NA
1608	0	NA	NA	NA	NA	NA	NA	NA	172	6	NA	NA	NA	NA	NA	NA	NA	NA	NA
1609	1	1	0	1	2	3	1	2	173	1	1	4	5	4	1	3	2	1	70
1610	0	2	2	2	2	1	1	1	173	1	1	4	5	4	1	3	2	1	70
1611	1	1	2	1	2	2	2	3	173	2	1	4	5	4	1	3	2	1	70
1612	0	2	2	2	1	2	2	2	173	2	1	4	5	4	1	3	2	1	70
1613	1	2	2	1	2	3	2	2	173	3	1	4	5	4	1	3	2	1	70
1614	0	1	2	3	1	3	1	3	173	3	1	4	5	4	1	3	2	1	70
1615	1	1	1	2	1	2	1	3	173	4	1	4	5	4	1	3	2	1	70
1616	0	2	2	1	1	2	1	2	173	4	1	4	5	4	1	3	2	1	70
1617	0	1	2	3	2	3	2	1	173	5	2	4	5	4	1	3	2	1	70
1618	1	1	2	1	2	3	1	3	173	5	2	4	5	4	1	3	2	1	70
1619	1	1	1	1	1	1	1	1	173	6	1	4	5	4	1	3	2	1	70
1620	0	2	1	3	1	1	2	1	173	6	1	4	5	4	1	3	2	1	70
1621	1	1	1	3	1	1	1	2	174	1	1	3	3	4	1	5	1	1	80
1622	0	2	1	2	1	3	1	2	174	1	1	3	3	4	1	5	1	1	80
1623	0	1	0	3	2	3	2	3	174	2	2	3	3	4	1	5	1	1	80
1624	1	2	0	3	1	2	1	3	174	2	2	3	3	4	1	5	1	1	80
1625	0	1	2	3	2	3	1	2	174	3	2	3	3	4	1	5	1	1	80
1626	1	1	0	3	2	3	1	1	174	3	2	3	3	4	1	5	1	1	80
1627	0	2	0	1	2	2	2	2	174	4	2	3	3	4	1	5	1	1	80
1628	1	2	0	1	2	1	1	1	174	4	2	3	3	4	1	5	1	1	80
1629	1	2	1	2	1	2	1	1	174	5	1	3	3	4	1	5	1	1	80
1630	0	1	1	3	2	1	1	1	174	5	1	3	3	4	1	5	1	1	80
1631	0	1	1	3	2	2	2	3	174	6	2	3	3	4	1	5	1	1	80
1632	1	2	0	1	2	1	2	1	174	6	2	3	3	4	1	5	1	1	80
1633	0	2	0	3	2	1	1	2	175	1	2	4	5	4	1	4	3	1	80
1634	1	2	1	2	2	3	2	3	175	1	2	4	5	4	1	4	3	1	80
1635	1	2	2	1	2	3	1	1	175	2	1	4	5	4	1	4	3	1	80
1636	0	1	1	3	1	3	2	1	175	2	1	4	5	4	1	4	3	1	80
1637	0	1	1	1	2	2	1	1	175	3	2	4	5	4	1	4	3	1	80
1638	1	1	2	1	2	1	1	1	175	3	2	4	5	4	1	4	3	1	80
1639	0	2	1	3	2	3	2	1	175	4	2	4	5	4	1	4	3	1	80
1640	1	2	2	2	1	1	2	2	175	4	2	4	5	4	1	4	3	1	80
1641	0	1	2	3	2	1	2	3	175	5	2	4	5	4	1	4	3	1	80
1642	1	1	1	1	2	3	2	1	175	5	2	4	5	4	1	4	3	1	80
1643	1	2	0	2	2	1	1	2	175	6	1	4	5	4	1	4	3	1	80
1644	0	2	1	3	1	3	2	2	175	6	1	4	5	4	1	4	3	1	80
1645	0	NA	NA	NA	NA	NA	NA	NA	176	1	NA	NA	NA	NA	NA	NA	NA	NA	NA
1646	0	NA	NA	NA	NA	NA	NA	NA	176	1	NA	NA	NA	NA	NA	NA	NA	NA	NA
1647	0	NA	NA	NA	NA	NA	NA	NA	176	2	NA	NA	NA	NA	NA	NA	NA	NA	NA
1648	0	NA	NA	NA	NA	NA	NA	NA	176	2	NA	NA	NA	NA	NA	NA	NA	NA	NA
1649	0	NA	NA	NA	NA	NA	NA	NA	176	3	NA	NA	NA	NA	NA	NA	NA	NA	NA
1650	0	NA	NA	NA	NA	NA	NA	NA	176	3	NA	NA	NA	NA	NA	NA	NA	NA	NA
1651	0	NA	NA	NA	NA	NA	NA	NA	176	4	NA	NA	NA	NA	NA	NA	NA	NA	NA
1652	0	NA	NA	NA	NA	NA	NA	NA	176	4	NA	NA	NA	NA	NA	NA	NA	NA	NA
1653	0	NA	NA	NA	NA	NA	NA	NA	176	5	NA	NA	NA	NA	NA	NA	NA	NA	NA
1654	0	NA	NA	NA	NA	NA	NA	NA	176	5	NA	NA	NA	NA	NA	NA	NA	NA	NA
1655	0	NA	NA	NA	NA	NA	NA	NA	176	6	NA	NA	NA	NA	NA	NA	NA	NA	NA
1656	0	NA	NA	NA	NA	NA	NA	NA	176	6	NA	NA	NA	NA	NA	NA	NA	NA	NA
1657	1	1	1	1	1	1	1	3	178	1	1	2	5	4	1	2	3	1	100
1658	0	2	0	1	1	1	1	2	178	1	1	2	5	4	1	2	3	1	100
1659	0	1	1	2	2	3	2	3	178	2	2	2	5	4	1	2	3	1	100
1660	1	1	0	2	2	3	2	3	178	2	2	2	5	4	1	2	3	1	100
1661	0	2	2	3	2	3	2	1	178	3	2	2	5	4	1	2	3	1	100
1662	1	1	0	3	2	2	1	3	178	3	2	2	5	4	1	2	3	1	100
1663	0	1	2	3	2	1	1	3	178	4	2	2	5	4	1	2	3	1	100
1664	1	1	0	1	2	1	2	3	178	4	2	2	5	4	1	2	3	1	100
1665	0	2	2	1	2	3	2	1	178	5	2	2	5	4	1	2	3	1	100
1666	1	2	0	3	2	1	1	1	178	5	2	2	5	4	1	2	3	1	100
1667	1	1	0	3	1	3	1	1	178	6	1	2	5	4	1	2	3	1	100
1668	0	2	2	3	1	3	1	1	178	6	1	2	5	4	1	2	3	1	100
1669	1	2	0	1	2	2	1	1	179	1	1	3	4	4	1	5	4	1	70
1670	0	2	2	3	1	2	2	2	179	1	1	3	4	4	1	5	4	1	70
1671	1	1	1	3	1	3	2	3	179	2	1	3	4	4	1	5	4	1	70
1672	0	2	0	1	2	3	1	3	179	2	1	3	4	4	1	5	4	1	70
1673	0	2	0	3	2	3	1	3	179	3	2	3	4	4	1	5	4	1	70
1674	1	1	1	3	2	2	1	3	179	3	2	3	4	4	1	5	4	1	70
1675	1	2	2	1	2	2	1	2	179	4	1	3	4	4	1	5	4	1	70
1676	0	1	0	2	2	3	1	1	179	4	1	3	4	4	1	5	4	1	70
1677	0	1	0	2	1	3	2	1	179	5	2	3	4	4	1	5	4	1	70
1678	1	2	2	2	2	1	1	2	179	5	2	3	4	4	1	5	4	1	70
1679	1	1	0	2	1	2	1	1	179	6	1	3	4	4	1	5	4	1	70
1680	0	1	1	2	2	3	1	3	179	6	1	3	4	4	1	5	4	1	70
1681	1	1	1	1	2	2	2	2	181	1	1	3	4	4	1	4	4	1	75
1682	0	2	1	3	2	1	2	2	181	1	1	3	4	4	1	4	4	1	75
1683	0	2	2	3	1	3	1	3	181	2	2	3	4	4	1	4	4	1	75
1684	1	1	0	3	2	1	1	3	181	2	2	3	4	4	1	4	4	1	75
1685	0	2	2	2	1	1	2	2	181	3	2	3	4	4	1	4	4	1	75
1686	1	2	1	1	1	2	2	1	181	3	2	3	4	4	1	4	4	1	75
1687	0	2	1	3	2	3	1	2	181	4	2	3	4	4	1	4	4	1	75
1688	1	2	2	1	2	1	1	1	181	4	2	3	4	4	1	4	4	1	75
1689	1	1	1	1	2	2	1	2	181	5	1	3	4	4	1	4	4	1	75
1690	0	1	2	1	2	3	2	2	181	5	1	3	4	4	1	4	4	1	75
1691	0	2	1	2	2	3	2	1	181	6	2	3	4	4	1	4	4	1	75
1692	1	2	0	1	1	2	1	2	181	6	2	3	4	4	1	4	4	1	75
1693	1	1	1	1	1	3	2	1	182	1	1	5	5	5	2	4	4	2	70
1694	0	1	0	2	1	1	1	1	182	1	1	5	5	5	2	4	4	2	70
1695	0	2	2	1	1	2	2	3	182	2	2	5	5	5	2	4	4	2	70
1696	1	2	1	1	1	1	2	2	182	2	2	5	5	5	2	4	4	2	70
1697	0	2	1	2	1	1	1	2	182	3	2	5	5	5	2	4	4	2	70
1698	1	2	1	1	2	2	1	1	182	3	2	5	5	5	2	4	4	2	70
1699	0	2	0	2	1	2	1	2	182	4	2	5	5	5	2	4	4	2	70
1700	1	2	1	1	1	2	1	2	182	4	2	5	5	5	2	4	4	2	70
1701	1	1	2	2	1	1	1	2	182	5	1	5	5	5	2	4	4	2	70
1702	0	1	2	3	2	2	1	3	182	5	1	5	5	5	2	4	4	2	70
1703	0	1	2	2	2	1	2	3	182	6	2	5	5	5	2	4	4	2	70
1704	1	1	0	3	1	1	2	1	182	6	2	5	5	5	2	4	4	2	70
1705	1	2	2	1	2	2	1	2	183	1	1	4	4	4	1	3	4	1	73
1706	0	2	2	2	1	2	2	1	183	1	1	4	4	4	1	3	4	1	73
1707	0	1	1	3	1	2	1	1	183	2	2	4	4	4	1	3	4	1	73
1708	1	1	0	1	1	2	2	2	183	2	2	4	4	4	1	3	4	1	73
1709	1	2	1	1	1	3	1	3	183	3	1	4	4	4	1	3	4	1	73
1710	0	2	2	3	1	3	2	3	183	3	1	4	4	4	1	3	4	1	73
1711	0	1	0	3	2	3	1	3	183	4	2	4	4	4	1	3	4	1	73
1712	1	1	1	2	1	1	1	1	183	4	2	4	4	4	1	3	4	1	73
1713	1	1	0	1	1	1	2	2	183	5	1	4	4	4	1	3	4	1	73
1714	0	2	1	1	1	1	1	1	183	5	1	4	4	4	1	3	4	1	73
1715	0	2	2	1	2	3	2	3	183	6	2	4	4	4	1	3	4	1	73
1716	1	1	1	3	1	3	2	1	183	6	2	4	4	4	1	3	4	1	73
1717	0	2	1	1	1	3	2	2	184	1	2	3	4	4	1	3	3	1	80
1718	1	1	0	2	2	1	2	3	184	1	2	3	4	4	1	3	3	1	80
1719	1	2	0	2	2	1	2	1	184	2	1	3	4	4	1	3	3	1	80
1720	0	2	2	1	1	2	2	3	184	2	1	3	4	4	1	3	3	1	80
1721	1	1	2	1	1	3	1	2	184	3	1	3	4	4	1	3	3	1	80
1722	0	2	0	2	2	3	2	2	184	3	1	3	4	4	1	3	3	1	80
1723	0	1	1	3	1	3	1	2	184	4	2	3	4	4	1	3	3	1	80
1724	1	2	0	1	2	3	2	3	184	4	2	3	4	4	1	3	3	1	80
1725	0	2	2	3	2	2	2	1	184	5	2	3	4	4	1	3	3	1	80
1726	1	2	1	3	2	2	1	1	184	5	2	3	4	4	1	3	3	1	80
1727	1	1	1	1	2	3	2	2	184	6	1	3	4	4	1	3	3	1	80
1728	0	2	1	1	1	1	1	1	184	6	1	3	4	4	1	3	3	1	80
1729	1	2	0	1	1	1	2	1	186	1	1	4	5	5	1	4	3	1	80
1730	0	2	1	3	1	2	2	2	186	1	1	4	5	5	1	4	3	1	80
1731	0	2	1	2	2	2	1	3	186	2	2	4	5	5	1	4	3	1	80
1732	1	1	2	1	2	2	1	3	186	2	2	4	5	5	1	4	3	1	80
1733	1	1	0	1	1	2	2	2	186	3	1	4	5	5	1	4	3	1	80
1734	0	2	1	2	2	3	1	2	186	3	1	4	5	5	1	4	3	1	80
1735	0	2	2	3	1	3	2	1	186	4	2	4	5	5	1	4	3	1	80
1736	1	2	0	3	2	1	2	2	186	4	2	4	5	5	1	4	3	1	80
1737	0	2	2	2	1	3	1	3	186	5	2	4	5	5	1	4	3	1	80
1738	1	1	1	2	1	2	2	3	186	5	2	4	5	5	1	4	3	1	80
1739	1	1	1	2	2	2	1	1	186	6	1	4	5	5	1	4	3	1	80
1740	0	2	1	3	2	3	2	2	186	6	1	4	5	5	1	4	3	1	80
1741	1	2	1	1	2	2	1	1	187	1	1	5	5	5	1	4	2	1	83
1742	0	1	2	3	2	3	2	2	187	1	1	5	5	5	1	4	2	1	83
1743	0	2	0	2	2	1	2	1	187	2	2	5	5	5	1	4	2	1	83
1744	1	2	1	1	1	2	2	2	187	2	2	5	5	5	1	4	2	1	83
1745	1	2	1	1	1	2	1	1	187	3	1	5	5	5	1	4	2	1	83
1746	0	2	2	3	2	1	1	3	187	3	1	5	5	5	1	4	2	1	83
1747	0	2	1	3	2	1	2	1	187	4	2	5	5	5	1	4	2	1	83
1748	1	2	1	2	1	3	2	2	187	4	2	5	5	5	1	4	2	1	83
1749	0	2	0	1	2	3	1	3	187	5	2	5	5	5	1	4	2	1	83
1750	1	1	0	3	1	2	2	2	187	5	2	5	5	5	1	4	2	1	83
1751	0	2	2	2	1	1	2	1	187	6	2	5	5	5	1	4	2	1	83
1752	1	1	0	2	2	1	1	1	187	6	2	5	5	5	1	4	2	1	83
1753	0	1	1	3	1	3	2	3	188	1	2	4	5	5	1	3	3	1	75
1754	1	2	0	1	1	1	2	3	188	1	2	4	5	5	1	3	3	1	75
1755	1	2	1	2	1	3	1	1	188	2	1	4	5	5	1	3	3	1	75
1756	0	2	2	2	1	2	2	3	188	2	1	4	5	5	1	3	3	1	75
1757	0	2	2	3	1	3	1	1	188	3	2	4	5	5	1	3	3	1	75
1758	1	2	2	1	2	1	1	1	188	3	2	4	5	5	1	3	3	1	75
1759	0	1	2	1	2	1	2	3	188	4	2	4	5	5	1	3	3	1	75
1760	1	1	0	2	1	3	1	3	188	4	2	4	5	5	1	3	3	1	75
1761	1	1	1	1	1	2	2	3	188	5	1	4	5	5	1	3	3	1	75
1762	0	2	0	3	1	3	1	2	188	5	1	4	5	5	1	3	3	1	75
1763	1	1	2	1	2	2	1	2	188	6	1	4	5	5	1	3	3	1	75
1764	0	2	0	2	1	1	1	1	188	6	1	4	5	5	1	3	3	1	75
1765	0	1	0	2	2	1	2	3	190	1	NA	NA	NA	NA	NA	NA	NA	NA	NA
1766	0	1	2	2	2	3	1	3	190	1	NA	NA	NA	NA	NA	NA	NA	NA	NA
1767	0	1	1	2	1	3	1	1	190	2	NA	NA	NA	NA	NA	NA	NA	NA	NA
1768	0	1	0	1	2	1	2	3	190	2	NA	NA	NA	NA	NA	NA	NA	NA	NA
1769	0	2	2	2	1	3	2	3	190	3	NA	NA	NA	NA	NA	NA	NA	NA	NA
1770	0	2	1	1	1	3	1	1	190	3	NA	NA	NA	NA	NA	NA	NA	NA	NA
1771	0	1	1	1	2	1	2	2	190	4	NA	NA	NA	NA	NA	NA	NA	NA	NA
1772	0	1	0	3	1	3	2	1	190	4	NA	NA	NA	NA	NA	NA	NA	NA	NA
1773	0	1	1	1	2	2	1	2	190	5	NA	NA	NA	NA	NA	NA	NA	NA	NA
1774	0	1	0	2	1	1	1	1	190	5	NA	NA	NA	NA	NA	NA	NA	NA	NA
1775	0	2	0	2	2	2	1	3	190	6	NA	NA	NA	NA	NA	NA	NA	NA	NA
1776	0	2	1	1	2	2	2	1	190	6	NA	NA	NA	NA	NA	NA	NA	NA	NA
1777	1	1	1	2	2	3	2	1	191	1	1	3	4	4	1	3	2	1	77
1778	0	2	2	2	1	3	1	2	191	1	1	3	4	4	1	3	2	1	77
1779	1	1	1	1	1	1	1	3	191	2	1	3	4	4	1	3	2	1	77
1780	0	2	0	3	1	1	2	2	191	2	1	3	4	4	1	3	2	1	77
1781	0	2	2	1	1	3	2	2	191	3	2	3	4	4	1	3	2	1	77
1782	1	1	0	2	2	2	1	1	191	3	2	3	4	4	1	3	2	1	77
1783	0	2	2	3	1	3	2	3	191	4	2	3	4	4	1	3	2	1	77
1784	1	1	2	3	1	1	1	1	191	4	2	3	4	4	1	3	2	1	77
1785	0	1	0	2	2	3	1	3	191	5	2	3	4	4	1	3	2	1	77
1786	1	1	2	1	1	1	1	2	191	5	2	3	4	4	1	3	2	1	77
1787	1	1	1	1	1	1	1	2	191	6	1	3	4	4	1	3	2	1	77
1788	0	2	2	2	1	2	2	3	191	6	1	3	4	4	1	3	2	1	77
1789	0	2	1	1	1	3	1	3	192	1	2	3	4	5	1	4	2	1	70
1790	1	1	2	2	2	1	2	2	192	1	2	3	4	5	1	4	2	1	70
1791	0	1	1	1	1	3	2	1	192	2	2	3	4	5	1	4	2	1	70
1792	1	1	2	1	2	1	2	2	192	2	2	3	4	5	1	4	2	1	70
1793	0	2	0	2	2	3	1	2	192	3	2	3	4	5	1	4	2	1	70
1794	1	1	1	1	1	1	2	1	192	3	2	3	4	5	1	4	2	1	70
1795	0	2	0	3	2	3	2	1	192	4	2	3	4	5	1	4	2	1	70
1796	1	2	1	2	1	2	1	2	192	4	2	3	4	5	1	4	2	1	70
1797	1	2	0	1	1	2	1	1	192	5	1	3	4	5	1	4	2	1	70
1798	0	2	2	2	2	2	2	2	192	5	1	3	4	5	1	4	2	1	70
1799	1	1	1	3	1	1	2	3	192	6	1	3	4	5	1	4	2	1	70
1800	0	2	1	1	2	3	2	1	192	6	1	3	4	5	1	4	2	1	70
1801	1	1	1	1	1	3	1	3	193	1	1	4	4	4	1	4	3	1	80
1802	0	1	0	3	1	3	2	3	193	1	1	4	4	4	1	4	3	1	80
1803	1	2	1	2	1	1	1	2	193	2	1	4	4	4	1	4	3	1	80
1804	0	2	2	3	2	1	1	2	193	2	1	4	4	4	1	4	3	1	80
1805	1	1	0	2	2	3	1	2	193	3	1	4	4	4	1	4	3	1	80
1806	0	1	2	3	2	3	1	1	193	3	1	4	4	4	1	4	3	1	80
1807	1	1	1	1	1	3	1	2	193	4	1	4	4	4	1	4	3	1	80
1808	0	1	2	1	1	2	1	1	193	4	1	4	4	4	1	4	3	1	80
1809	0	2	1	3	1	1	1	2	193	5	2	4	4	4	1	4	3	1	80
1810	1	1	1	2	1	2	1	2	193	5	2	4	4	4	1	4	3	1	80
1811	0	1	2	2	1	3	1	1	193	6	2	4	4	4	1	4	3	1	80
1812	1	1	1	2	1	2	1	2	193	6	2	4	4	4	1	4	3	1	80
1813	0	NA	NA	NA	NA	NA	NA	NA	194	1	NA	NA	NA	NA	NA	NA	NA	NA	NA
1814	0	NA	NA	NA	NA	NA	NA	NA	194	1	NA	NA	NA	NA	NA	NA	NA	NA	NA
1815	0	NA	NA	NA	NA	NA	NA	NA	194	2	NA	NA	NA	NA	NA	NA	NA	NA	NA
1816	0	NA	NA	NA	NA	NA	NA	NA	194	2	NA	NA	NA	NA	NA	NA	NA	NA	NA
1817	0	NA	NA	NA	NA	NA	NA	NA	194	3	NA	NA	NA	NA	NA	NA	NA	NA	NA
1818	0	NA	NA	NA	NA	NA	NA	NA	194	3	NA	NA	NA	NA	NA	NA	NA	NA	NA
1819	0	NA	NA	NA	NA	NA	NA	NA	194	4	NA	NA	NA	NA	NA	NA	NA	NA	NA
1820	0	NA	NA	NA	NA	NA	NA	NA	194	4	NA	NA	NA	NA	NA	NA	NA	NA	NA
1821	0	NA	NA	NA	NA	NA	NA	NA	194	5	NA	NA	NA	NA	NA	NA	NA	NA	NA
1822	0	NA	NA	NA	NA	NA	NA	NA	194	5	NA	NA	NA	NA	NA	NA	NA	NA	NA
1823	0	NA	NA	NA	NA	NA	NA	NA	194	6	NA	NA	NA	NA	NA	NA	NA	NA	NA
1824	0	NA	NA	NA	NA	NA	NA	NA	194	6	NA	NA	NA	NA	NA	NA	NA	NA	NA
1825	0	NA	NA	NA	NA	NA	NA	NA	195	1	NA	NA	NA	NA	NA	NA	NA	NA	NA
1826	0	NA	NA	NA	NA	NA	NA	NA	195	1	NA	NA	NA	NA	NA	NA	NA	NA	NA
1827	0	NA	NA	NA	NA	NA	NA	NA	195	2	NA	NA	NA	NA	NA	NA	NA	NA	NA
1828	0	NA	NA	NA	NA	NA	NA	NA	195	2	NA	NA	NA	NA	NA	NA	NA	NA	NA
1829	0	NA	NA	NA	NA	NA	NA	NA	195	3	NA	NA	NA	NA	NA	NA	NA	NA	NA
1830	0	NA	NA	NA	NA	NA	NA	NA	195	3	NA	NA	NA	NA	NA	NA	NA	NA	NA
1831	0	NA	NA	NA	NA	NA	NA	NA	195	4	NA	NA	NA	NA	NA	NA	NA	NA	NA
1832	0	NA	NA	NA	NA	NA	NA	NA	195	4	NA	NA	NA	NA	NA	NA	NA	NA	NA
1833	0	NA	NA	NA	NA	NA	NA	NA	195	5	NA	NA	NA	NA	NA	NA	NA	NA	NA
1834	0	NA	NA	NA	NA	NA	NA	NA	195	5	NA	NA	NA	NA	NA	NA	NA	NA	NA
1835	0	NA	NA	NA	NA	NA	NA	NA	195	6	NA	NA	NA	NA	NA	NA	NA	NA	NA
1836	0	NA	NA	NA	NA	NA	NA	NA	195	6	NA	NA	NA	NA	NA	NA	NA	NA	NA
1837	0	1	1	1	1	2	1	3	196	1	NA	NA	NA	NA	NA	NA	NA	NA	NA
1838	0	1	2	1	2	1	1	3	196	1	NA	NA	NA	NA	NA	NA	NA	NA	NA
1839	0	NA	NA	NA	NA	NA	NA	NA	196	2	NA	NA	NA	NA	NA	NA	NA	NA	NA
1840	0	NA	NA	NA	NA	NA	NA	NA	196	2	NA	NA	NA	NA	NA	NA	NA	NA	NA
1841	0	NA	NA	NA	NA	NA	NA	NA	196	3	NA	NA	NA	NA	NA	NA	NA	NA	NA
1842	0	NA	NA	NA	NA	NA	NA	NA	196	3	NA	NA	NA	NA	NA	NA	NA	NA	NA
1843	0	NA	NA	NA	NA	NA	NA	NA	196	4	NA	NA	NA	NA	NA	NA	NA	NA	NA
1844	0	NA	NA	NA	NA	NA	NA	NA	196	4	NA	NA	NA	NA	NA	NA	NA	NA	NA
1845	0	NA	NA	NA	NA	NA	NA	NA	196	5	NA	NA	NA	NA	NA	NA	NA	NA	NA
1846	0	NA	NA	NA	NA	NA	NA	NA	196	5	NA	NA	NA	NA	NA	NA	NA	NA	NA
1847	0	NA	NA	NA	NA	NA	NA	NA	196	6	NA	NA	NA	NA	NA	NA	NA	NA	NA
1848	0	NA	NA	NA	NA	NA	NA	NA	196	6	NA	NA	NA	NA	NA	NA	NA	NA	NA
1849	0	NA	NA	NA	NA	NA	NA	NA	197	1	NA	NA	NA	NA	NA	NA	NA	NA	NA
1850	0	NA	NA	NA	NA	NA	NA	NA	197	1	NA	NA	NA	NA	NA	NA	NA	NA	NA
1851	0	NA	NA	NA	NA	NA	NA	NA	197	2	NA	NA	NA	NA	NA	NA	NA	NA	NA
1852	0	NA	NA	NA	NA	NA	NA	NA	197	2	NA	NA	NA	NA	NA	NA	NA	NA	NA
1853	0	NA	NA	NA	NA	NA	NA	NA	197	3	NA	NA	NA	NA	NA	NA	NA	NA	NA
1854	0	NA	NA	NA	NA	NA	NA	NA	197	3	NA	NA	NA	NA	NA	NA	NA	NA	NA
1855	0	NA	NA	NA	NA	NA	NA	NA	197	4	NA	NA	NA	NA	NA	NA	NA	NA	NA
1856	0	NA	NA	NA	NA	NA	NA	NA	197	4	NA	NA	NA	NA	NA	NA	NA	NA	NA
1857	0	NA	NA	NA	NA	NA	NA	NA	197	5	NA	NA	NA	NA	NA	NA	NA	NA	NA
1858	0	NA	NA	NA	NA	NA	NA	NA	197	5	NA	NA	NA	NA	NA	NA	NA	NA	NA
1859	0	NA	NA	NA	NA	NA	NA	NA	197	6	NA	NA	NA	NA	NA	NA	NA	NA	NA
1860	0	NA	NA	NA	NA	NA	NA	NA	197	6	NA	NA	NA	NA	NA	NA	NA	NA	NA
1861	1	2	1	2	1	3	2	3	198	1	1	3	3	4	1	3	1	1	80
1862	0	1	0	3	2	2	2	1	198	1	1	3	3	4	1	3	1	1	80
1863	1	2	2	2	2	2	2	2	198	2	1	3	3	4	1	3	1	1	80
1864	0	1	2	3	1	3	2	1	198	2	1	3	3	4	1	3	1	1	80
1865	1	1	1	2	2	2	2	1	198	3	1	3	3	4	1	3	1	1	80
1866	0	1	0	3	1	1	1	3	198	3	1	3	3	4	1	3	1	1	80
1867	1	2	1	1	1	3	2	2	198	4	1	3	3	4	1	3	1	1	80
1868	0	2	2	2	1	3	1	1	198	4	1	3	3	4	1	3	1	1	80
1869	1	2	0	1	2	3	2	1	198	5	1	3	3	4	1	3	1	1	80
1870	0	2	1	1	2	2	2	1	198	5	1	3	3	4	1	3	1	1	80
1871	0	1	1	1	1	2	1	1	198	6	2	3	3	4	1	3	1	1	80
1872	1	2	1	1	1	1	1	2	198	6	2	3	3	4	1	3	1	1	80
1873	1	1	0	1	2	2	2	3	200	1	1	5	5	4	1	3	1	1	80
1874	0	1	2	3	2	1	1	2	200	1	1	5	5	4	1	3	1	1	80
1875	0	1	1	3	2	3	2	2	200	2	2	5	5	4	1	3	1	1	80
1876	1	1	2	2	2	3	2	3	200	2	2	5	5	4	1	3	1	1	80
1877	0	2	2	2	1	3	1	3	200	3	2	5	5	4	1	3	1	1	80
1878	1	2	2	2	1	2	1	1	200	3	2	5	5	4	1	3	1	1	80
1879	1	1	1	1	1	2	2	3	200	4	1	5	5	4	1	3	1	1	80
1880	0	1	0	2	1	1	1	3	200	4	1	5	5	4	1	3	1	1	80
1881	0	2	0	2	2	2	1	2	200	5	2	5	5	4	1	3	1	1	80
1882	1	2	2	2	2	2	2	3	200	5	2	5	5	4	1	3	1	1	80
1883	0	2	2	2	1	1	1	3	200	6	2	5	5	4	1	3	1	1	80
1884	1	1	2	2	2	1	2	1	200	6	2	5	5	4	1	3	1	1	80
1885	0	2	2	1	2	2	2	3	201	1	2	NA	NA	NA	NA	NA	NA	NA	NA
1886	1	1	2	2	2	1	2	1	201	1	2	NA	NA	NA	NA	NA	NA	NA	NA
1887	1	1	1	1	1	1	1	1	201	2	1	NA	NA	NA	NA	NA	NA	NA	NA
1888	0	2	1	3	1	1	2	3	201	2	1	NA	NA	NA	NA	NA	NA	NA	NA
1889	1	1	0	2	2	2	1	1	201	3	1	NA	NA	NA	NA	NA	NA	NA	NA
1890	0	1	2	3	1	1	2	3	201	3	1	NA	NA	NA	NA	NA	NA	NA	NA
1891	0	2	1	3	1	1	1	1	201	4	2	NA	NA	NA	NA	NA	NA	NA	NA
1892	1	1	2	2	2	2	2	2	201	4	2	NA	NA	NA	NA	NA	NA	NA	NA
1893	0	1	1	2	1	3	1	1	201	5	NA	NA	NA	NA	NA	NA	NA	NA	NA
1894	0	1	2	2	2	1	2	1	201	5	NA	NA	NA	NA	NA	NA	NA	NA	NA
1895	0	NA	NA	NA	NA	NA	NA	NA	201	6	NA	NA	NA	NA	NA	NA	NA	NA	NA
1896	0	NA	NA	NA	NA	NA	NA	NA	201	6	NA	NA	NA	NA	NA	NA	NA	NA	NA
1897	0	2	1	3	2	1	1	1	202	1	2	4	4	3	1	3	3	1	85
1898	1	2	0	1	2	1	2	1	202	1	2	4	4	3	1	3	3	1	85
1899	0	1	1	3	2	3	1	1	202	2	2	4	4	3	1	3	3	1	85
1900	1	2	2	2	1	2	1	1	202	2	2	4	4	3	1	3	3	1	85
1901	1	2	0	1	1	2	2	3	202	3	1	4	4	3	1	3	3	1	85
1902	0	1	0	3	2	3	1	1	202	3	1	4	4	3	1	3	3	1	85
1903	1	1	2	2	1	1	2	1	202	4	1	4	4	3	1	3	3	1	85
1904	0	2	2	1	1	3	2	2	202	4	1	4	4	3	1	3	3	1	85
1905	0	2	1	3	2	3	1	2	202	5	2	4	4	3	1	3	3	1	85
1906	1	2	2	3	2	3	1	2	202	5	2	4	4	3	1	3	3	1	85
1907	0	2	2	2	2	3	1	1	202	6	2	4	4	3	1	3	3	1	85
1908	1	2	2	2	2	1	2	1	202	6	2	4	4	3	1	3	3	1	85
1909	1	2	0	2	1	1	1	1	203	1	1	4	4	5	1	4	4	1	80
1910	0	2	2	1	2	3	2	3	203	1	1	4	4	5	1	4	4	1	80
1911	1	1	0	1	1	1	2	2	203	2	1	4	4	5	1	4	4	1	80
1912	0	1	0	2	2	2	1	2	203	2	1	4	4	5	1	4	4	1	80
1913	1	1	1	3	2	1	2	2	203	3	1	4	4	5	1	4	4	1	80
1914	0	2	1	1	2	3	1	3	203	3	1	4	4	5	1	4	4	1	80
1915	1	2	1	1	1	1	1	1	203	4	1	4	4	5	1	4	4	1	80
1916	0	2	1	2	2	3	1	1	203	4	1	4	4	5	1	4	4	1	80
1917	0	2	0	2	1	1	2	2	203	5	2	4	4	5	1	4	4	1	80
1918	1	1	1	2	1	2	1	1	203	5	2	4	4	5	1	4	4	1	80
1919	1	1	1	1	1	1	2	3	203	6	1	4	4	5	1	4	4	1	80
1920	0	1	2	3	2	2	1	3	203	6	1	4	4	5	1	4	4	1	80
1921	0	2	0	2	2	3	2	3	204	1	2	4	5	4	1	3	1	1	75
1922	1	1	2	2	1	3	1	2	204	1	2	4	5	4	1	3	1	1	75
1923	0	2	2	1	2	3	1	3	204	2	2	4	5	4	1	3	1	1	75
1924	1	1	2	1	1	3	1	1	204	2	2	4	5	4	1	3	1	1	75
1925	0	2	0	1	2	2	2	2	204	3	2	4	5	4	1	3	1	1	75
1926	1	1	1	1	2	2	1	2	204	3	2	4	5	4	1	3	1	1	75
1927	0	1	2	3	2	3	2	1	204	4	2	4	5	4	1	3	1	1	75
1928	1	1	2	1	2	1	1	2	204	4	2	4	5	4	1	3	1	1	75
1929	0	2	0	2	2	3	2	1	204	5	2	4	5	4	1	3	1	1	75
1930	1	2	2	1	1	2	2	1	204	5	2	4	5	4	1	3	1	1	75
1931	1	2	1	2	2	2	2	1	204	6	1	4	5	4	1	3	1	1	75
1932	0	2	2	2	2	3	2	3	204	6	1	4	5	4	1	3	1	1	75
1933	0	1	2	3	2	2	2	1	205	1	2	3	5	3	1	3	1	1	80
1934	1	2	1	3	1	1	2	1	205	1	2	3	5	3	1	3	1	1	80
1935	0	2	0	2	1	3	2	3	205	2	2	3	5	3	1	3	1	1	80
1936	1	1	0	2	2	1	1	1	205	2	2	3	5	3	1	3	1	1	80
1937	1	2	2	1	2	1	1	2	205	3	1	3	5	3	1	3	1	1	80
1938	0	2	2	2	2	2	1	2	205	3	1	3	5	3	1	3	1	1	80
1939	0	2	2	3	1	1	1	1	205	4	2	3	5	3	1	3	1	1	80
1940	1	2	0	1	2	3	1	3	205	4	2	3	5	3	1	3	1	1	80
1941	0	2	2	2	2	1	1	1	205	5	2	3	5	3	1	3	1	1	80
1942	1	1	2	1	1	2	1	3	205	5	2	3	5	3	1	3	1	1	80
1943	0	1	2	2	1	3	2	1	205	6	2	3	5	3	1	3	1	1	80
1944	1	2	1	3	2	1	1	2	205	6	2	3	5	3	1	3	1	1	80
1945	0	1	2	1	1	3	1	3	206	1	NA	NA	NA	NA	NA	NA	NA	NA	NA
1946	0	2	2	1	2	1	1	3	206	1	NA	NA	NA	NA	NA	NA	NA	NA	NA
1947	0	1	0	1	1	2	1	2	206	2	NA	NA	NA	NA	NA	NA	NA	NA	NA
1948	0	2	2	2	2	1	1	2	206	2	NA	NA	NA	NA	NA	NA	NA	NA	NA
1949	0	2	2	1	2	2	1	1	206	3	NA	NA	NA	NA	NA	NA	NA	NA	NA
1950	0	2	1	3	2	2	1	3	206	3	NA	NA	NA	NA	NA	NA	NA	NA	NA
1951	0	1	1	3	2	3	1	3	206	4	NA	NA	NA	NA	NA	NA	NA	NA	NA
1952	0	1	2	2	2	1	2	1	206	4	NA	NA	NA	NA	NA	NA	NA	NA	NA
1953	0	2	2	3	2	2	2	3	206	5	NA	NA	NA	NA	NA	NA	NA	NA	NA
1954	0	2	1	2	2	3	2	2	206	5	NA	NA	NA	NA	NA	NA	NA	NA	NA
1955	0	1	0	3	2	1	2	2	206	6	NA	NA	NA	NA	NA	NA	NA	NA	NA
1956	0	1	0	3	2	1	2	1	206	6	NA	NA	NA	NA	NA	NA	NA	NA	NA
1957	0	2	2	1	2	1	2	2	207	1	NA	NA	NA	NA	NA	NA	NA	NA	NA
1958	0	2	0	2	1	3	1	1	207	1	NA	NA	NA	NA	NA	NA	NA	NA	NA
1959	0	1	0	3	1	2	2	3	207	2	NA	NA	NA	NA	NA	NA	NA	NA	NA
1960	0	2	1	1	2	2	2	1	207	2	NA	NA	NA	NA	NA	NA	NA	NA	NA
1961	0	1	1	1	1	1	1	3	207	3	NA	NA	NA	NA	NA	NA	NA	NA	NA
1962	0	2	1	3	2	2	2	1	207	3	NA	NA	NA	NA	NA	NA	NA	NA	NA
1963	0	2	0	1	2	1	1	1	207	4	NA	NA	NA	NA	NA	NA	NA	NA	NA
1964	0	2	0	3	2	3	2	3	207	4	NA	NA	NA	NA	NA	NA	NA	NA	NA
1965	0	2	0	2	2	1	2	3	207	5	NA	NA	NA	NA	NA	NA	NA	NA	NA
1966	0	2	2	1	2	3	2	3	207	5	NA	NA	NA	NA	NA	NA	NA	NA	NA
1967	0	1	1	3	2	3	2	3	207	6	NA	NA	NA	NA	NA	NA	NA	NA	NA
1968	0	1	1	2	2	3	1	2	207	6	NA	NA	NA	NA	NA	NA	NA	NA	NA
1969	1	1	0	2	1	1	1	3	208	1	1	5	3	5	1	5	2	1	85
1970	0	1	1	2	1	3	2	1	208	1	1	5	3	5	1	5	2	1	85
1971	0	2	2	3	1	1	2	3	208	2	2	5	3	5	1	5	2	1	85
1972	1	2	1	2	2	2	2	1	208	2	2	5	3	5	1	5	2	1	85
1973	1	1	1	3	1	2	2	2	208	3	1	5	3	5	1	5	2	1	85
1974	0	1	2	2	2	3	1	2	208	3	1	5	3	5	1	5	2	1	85
1975	1	2	0	1	1	2	2	2	208	4	1	5	3	5	1	5	2	1	85
1976	0	1	2	3	1	3	1	2	208	4	1	5	3	5	1	5	2	1	85
1977	0	2	1	3	2	1	2	1	208	5	2	5	3	5	1	5	2	1	85
1978	1	2	0	2	2	2	1	2	208	5	2	5	3	5	1	5	2	1	85
1979	0	2	2	3	1	1	2	2	208	6	2	5	3	5	1	5	2	1	85
1980	1	2	1	1	2	1	2	2	208	6	2	5	3	5	1	5	2	1	85
1981	0	2	1	3	1	1	1	1	209	1	NA	NA	NA	NA	NA	NA	NA	NA	NA
1982	0	1	1	1	2	2	1	1	209	1	NA	NA	NA	NA	NA	NA	NA	NA	NA
1983	0	2	0	3	2	3	2	3	209	2	NA	NA	NA	NA	NA	NA	NA	NA	NA
1984	0	1	0	3	2	3	1	2	209	2	NA	NA	NA	NA	NA	NA	NA	NA	NA
1985	0	NA	NA	NA	NA	NA	NA	NA	209	3	NA	NA	NA	NA	NA	NA	NA	NA	NA
1986	0	NA	NA	NA	NA	NA	NA	NA	209	3	NA	NA	NA	NA	NA	NA	NA	NA	NA
1987	0	NA	NA	NA	NA	NA	NA	NA	209	4	NA	NA	NA	NA	NA	NA	NA	NA	NA
1988	0	NA	NA	NA	NA	NA	NA	NA	209	4	NA	NA	NA	NA	NA	NA	NA	NA	NA
1989	0	NA	NA	NA	NA	NA	NA	NA	209	5	NA	NA	NA	NA	NA	NA	NA	NA	NA
1990	0	NA	NA	NA	NA	NA	NA	NA	209	5	NA	NA	NA	NA	NA	NA	NA	NA	NA
1991	0	NA	NA	NA	NA	NA	NA	NA	209	6	NA	NA	NA	NA	NA	NA	NA	NA	NA
1992	0	NA	NA	NA	NA	NA	NA	NA	209	6	NA	NA	NA	NA	NA	NA	NA	NA	NA
